# Supplementary material for: KRT14 Drives Basal Muscle‐Invasive Bladder Cancer Progression and Lung Metastasis by Directly Binding to and Stabilizing IGF2BP1
Source: Adv Sci (Weinh). 2026 Jun 9:e75900. Online ahead of print. doi: 10.1002/advs.75900 (PMC13336978; doi:10.1002/advs.75900)
Supplement: Supplementary file 2 — Supporting File 2: advs75900‐sup‐0002‐TableS1‐S3. [file ADVS-9999-e75900-s003.xlsx]

## Sheet: S1
Table S1. List of cluster-specific marker genes identified in the GSE267718 scRNA-seq dataset of human BCa.
	p_val	avg_log2FC	pct.1	pct.2	p_val_adj	cluster	gene
CCL5	0	3.92486	0.941	0.116	0	0	CCL5
NKG7	0	5.4327	0.81	0.061	0	0	NKG7
GZMA	0	3.92443	0.769	0.058	0	0	GZMA
GNLY	0	5.12964	0.617	0.048	0	0	GNLY
CST7	0	4.39532	0.633	0.069	0	0	CST7
IL32	0	2.01804	0.811	0.251	0	0	IL32
CD3E	0	2.39893	0.722	0.172	0	0	CD3E
GZMB	0	4.13886	0.58	0.038	0	0	GZMB
HCST	0	2.2806	0.765	0.259	0	0	HCST
CTSW	0	4.82138	0.542	0.047	0	0	CTSW
GZMH	0	5.68444	0.51	0.018	0	0	GZMH
CD8A	0	3.86705	0.525	0.042	0	0	CD8A
CD3D	0	2.20947	0.63	0.161	0	0	CD3D
KLRD1	0	4.82808	0.493	0.024	0	0	KLRD1
CD3G	0	2.27582	0.602	0.144	0	0	CD3G
PTPRC	0	1.4846	0.848	0.392	0	0	PTPRC
CD7	0	2.67553	0.559	0.112	0	0	CD7
CD2	0	1.78322	0.581	0.147	0	0	CD2
IL2RG	0	1.98738	0.641	0.213	0	0	IL2RG
CD52	0	1.58546	0.769	0.355	0	0	CD52
KLRK1	0	3.94817	0.443	0.03	0	0	KLRK1
PLAAT4	0	2.32408	0.541	0.135	0	0	PLAAT4
GZMM	0	3.63624	0.456	0.05	0	0	GZMM
TRBC2	0	1.9321	0.548	0.144	0	0	TRBC2
CCL4	0	2.44071	0.5	0.096	0	0	CCL4
PRF1	0	4.57622	0.429	0.028	0	0	PRF1
EVL	0	2.01758	0.62	0.223	0	0	EVL
RAC2	0	1.82361	0.66	0.263	0	0	RAC2
IFITM1	0	1.91855	0.667	0.274	0	0	IFITM1
CORO1A	0	1.68504	0.653	0.261	0	0	CORO1A
CD69	0	1.93483	0.588	0.198	0	0	CD69
TRBC1	0	2.47296	0.47	0.088	0	0	TRBC1
LCP1	0	1.02909	0.734	0.361	0	0	LCP1
RUNX3	0	2.32439	0.514	0.143	0	0	RUNX3
LINC01871	0	3.44042	0.411	0.041	0	0	LINC01871
C12orf75	0	2.48783	0.455	0.094	0	0	C12orf75
ETS1	0	1.55549	0.641	0.29	0	0	ETS1
STK17A	0	1.63898	0.597	0.247	0	0	STK17A
PCED1B-AS1	0	1.85729	0.493	0.149	0	0	PCED1B-AS1
IFNG	0	4.43517	0.376	0.032	0	0	IFNG
IKZF3	0	2.36495	0.456	0.113	0	0	IKZF3
HOPX	0	2.98229	0.393	0.054	0	0	HOPX
CD247	0	2.73767	0.413	0.082	0	0	CD247
LCK	0	2.40691	0.411	0.084	0	0	LCK
CRIP1	0	1.04398	0.683	0.358	0	0	CRIP1
FYB1	0	1.11836	0.6	0.276	0	0	FYB1
WIPF1	0	1.47798	0.592	0.274	0	0	WIPF1
STK17B	0	1.32869	0.653	0.339	0	0	STK17B
CD96	0	2.3616	0.397	0.09	0	0	CD96
PTPRCAP	0	2.64337	0.4	0.095	0	0	PTPRCAP
ACAP1	0	1.83045	0.442	0.143	0	0	ACAP1
APOBEC3G	0	2.85883	0.371	0.072	0	0	APOBEC3G
CD8B	0	3.6412	0.327	0.033	0	0	CD8B
GNG2	0	1.89906	0.445	0.153	0	0	GNG2
LAG3	0	2.98507	0.331	0.04	0	0	LAG3
CLEC2B	0	1.42936	0.61	0.32	0	0	CLEC2B
FYN	0	1.76346	0.439	0.156	0	0	FYN
IL2RB	0	2.65707	0.345	0.065	0	0	IL2RB
IFITM2	0	0.534841	0.738	0.46	0	0	IFITM2
LINC02446	0	3.38987	0.306	0.028	0	0	LINC02446
PSMB9	0	1.60465	0.493	0.217	0	0	PSMB9
ARHGDIB	0	1.28146	0.75	0.474	0	0	ARHGDIB
RNF213	0	1.16166	0.631	0.355	0	0	RNF213
CD37	0	0.569385	0.574	0.299	0	0	CD37
SYTL3	0	2.31908	0.355	0.081	0	0	SYTL3
PYHIN1	0	2.65102	0.322	0.052	0	0	PYHIN1
BIN2	0	2.06813	0.381	0.114	0	0	BIN2
PTPN22	0	2.44703	0.355	0.09	0	0	PTPN22
ZNF683	0	4.41231	0.28	0.016	0	0	ZNF683
SKAP1	0	2.28037	0.345	0.081	0	0	SKAP1
CYTIP	0	1.17896	0.477	0.216	0	0	CYTIP
DOK2	0	1.90197	0.391	0.13	0	0	DOK2
SAMD3	0	3.35031	0.286	0.026	0	0	SAMD3
GZMK	0	3.39502	0.287	0.028	0	0	GZMK
SEPTIN7	0	1.17481	0.57	0.312	0	0	SEPTIN7
CD48	0	1.01391	0.514	0.258	0	0	CD48
LIME1	0	2.24585	0.343	0.087	0	0	LIME1
SLC9A3R1	0	2.06707	0.38	0.125	0	0	SLC9A3R1
ARL4C	0	1.21263	0.496	0.245	0	0	ARL4C
IKZF1	0	1.21748	0.438	0.189	0	0	IKZF1
FGFBP2	0	7.76871	0.25	0.002	0	0	FGFBP2
MATK	0	3.98633	0.272	0.026	0	0	MATK
RESF1	0	1.65845	0.42	0.174	0	0	RESF1
DUSP2	0	1.87556	0.445	0.201	0	0	DUSP2
LSP1	0	1.12419	0.595	0.352	0	0	LSP1
MBP	0	1.37923	0.445	0.206	0	0	MBP
ZAP70	0	2.58467	0.289	0.053	0	0	ZAP70
PAXX	0	1.88708	0.408	0.173	0	0	PAXX
RHOH	0	1.27607	0.396	0.163	0	0	RHOH
GBP5	0	1.49466	0.351	0.119	0	0	GBP5
BCL11B	0	1.27546	0.372	0.141	0	0	BCL11B
CLEC2D	0	1.61883	0.353	0.123	0	0	CLEC2D
ITGAL	0	2.09471	0.313	0.083	0	0	ITGAL
SUN2	0	1.94192	0.382	0.159	0	0	SUN2
PARP8	0	1.92566	0.329	0.107	0	0	PARP8
ARHGEF1	0	1.50821	0.406	0.184	0	0	ARHGEF1
TRAC	0	1.60251	0.321	0.1	0	0	TRAC
CD99	0	1.15101	0.679	0.46	0	0	CD99
TBC1D10C	0	2.13967	0.292	0.073	0	0	TBC1D10C
SPOCK2	0	1.27144	0.35	0.134	0	0	SPOCK2
TUBA4A	0	1.61655	0.35	0.137	0	0	TUBA4A
PSME1	0	1.04825	0.728	0.516	0	0	PSME1
KLRC2	0	4.31757	0.223	0.013	0	0	KLRC2
PRKCH	0	1.82628	0.343	0.134	0	0	PRKCH
TRG-AS1	0	2.85745	0.249	0.041	0	0	TRG-AS1
AKNA	0	1.82288	0.305	0.099	0	0	AKNA
HLA-E	0	0.963061	0.874	0.668	0	0	HLA-E
KLRB1	0	1.84472	0.271	0.067	0	0	KLRB1
CBLB	0	1.80446	0.354	0.152	0	0	CBLB
GIMAP7	0	1.60687	0.331	0.13	0	0	GIMAP7
PTPN7	0	1.66067	0.315	0.116	0	0	PTPN7
XCL2	0	5.61571	0.206	0.007	0	0	XCL2
C5orf56	0	2.36955	0.259	0.061	0	0	C5orf56
MYL12A	0	0.939838	0.782	0.585	0	0	MYL12A
LAT	0	1.84241	0.281	0.084	0	0	LAT
BTN3A2	0	1.8773	0.313	0.117	0	0	BTN3A2
SPN	0	1.95388	0.277	0.082	0	0	SPN
SYNE1	0	1.79839	0.3	0.108	0	0	SYNE1
RAB27A	0	2.13041	0.296	0.105	0	0	RAB27A
GPR174	0	2.28153	0.247	0.056	0	0	GPR174
CD6	0	1.74826	0.26	0.076	0	0	CD6
RASAL3	0	2.2416	0.247	0.064	0	0	RASAL3
KLRG1	0	3.33476	0.204	0.022	0	0	KLRG1
HLA-C	0	1.59397	0.926	0.749	0	0	HLA-C
THEMIS	0	2.68205	0.213	0.036	0	0	THEMIS
SH2D2A	0	2.4391	0.219	0.044	0	0	SH2D2A
SH2D1A	0	2.16405	0.218	0.048	0	0	SH2D1A
TIGIT	0	2.12449	0.213	0.047	0	0	TIGIT
CALM1	0	0.782473	0.866	0.703	0	0	CALM1
ITGB7	0	2.67087	0.207	0.044	0	0	ITGB7
SH3BGRL3	0	0.90452	0.876	0.714	0	0	SH3BGRL3
HLA-A	0	0.957359	0.958	0.796	0	0	HLA-A
GPR171	0	1.9196	0.214	0.056	0	0	GPR171
LINC00861	0	1.7434	0.205	0.051	0	0	LINC00861
HLA-B	0	0.822607	0.982	0.837	0	0	HLA-B
PFN1	0	1.23442	0.841	0.713	0	0	PFN1
RPS29	0	0.55714	0.984	0.885	0	0	RPS29
RPS15A	0	0.499677	0.983	0.917	0	0	RPS15A
TMSB4X	0	0.728186	0.989	0.938	0	0	TMSB4X
RPS27	0	0.649829	0.991	0.942	0	0	RPS27
B2M	0	0.964883	1	0.96	0	0	B2M
NFATC2	5.78256e-308	2.00809	0.233	0.069	1.64809e-303	0	NFATC2
PTPN4	6.95004e-307	2.1721	0.23	0.069	1.98083e-302	0	PTPN4
CYBA	6.92123e-305	0.900081	0.747	0.534	1.97262e-300	0	CYBA
TRAF3IP3	2.70822e-304	1.60299	0.278	0.095	7.7187e-300	0	TRAF3IP3
LIMD2	4.77613e-302	1.22308	0.441	0.215	1.36124e-297	0	LIMD2
ISG20	2.64695e-298	1.25336	0.402	0.182	7.54407e-294	0	ISG20
CELF2	1.72269e-295	1.07432	0.494	0.261	4.90983e-291	0	CELF2
ITK	4.2837e-295	1.43944	0.256	0.081	1.2209e-290	0	ITK
ALOX5AP	6.26403e-294	0.747404	0.438	0.203	1.78531e-289	0	ALOX5AP
SEPTIN1	1.54241e-292	1.84948	0.232	0.071	4.39602e-288	0	SEPTIN1
STAT4	5.40751e-292	1.8788	0.222	0.065	1.5412e-287	0	STAT4
ID2	2.80699e-289	1.13867	0.611	0.383	8.00021e-285	0	ID2
RPS26	5.62579e-289	0.520333	0.958	0.843	1.60341e-284	0	RPS26
STK4	1.38192e-288	1.01163	0.539	0.318	3.93862e-284	0	STK4
PPP2R5C	1.01679e-287	1.19718	0.486	0.274	2.89796e-283	0	PPP2R5C
TLE5	1.98795e-286	1.11349	0.494	0.265	5.66586e-282	0	TLE5
RHOF	1.21022e-285	1.71465	0.267	0.094	3.44925e-281	0	RHOF
SRSF7	5.0508e-285	1.1191	0.62	0.419	1.43953e-280	0	SRSF7
PPP3CC	6.32664e-279	2.05436	0.258	0.093	1.80316e-274	0	PPP3CC
ADGRE5	4.50998e-274	1.2178	0.422	0.21	1.28539e-269	0	ADGRE5
CYTOR	1.85762e-273	1.14901	0.461	0.239	5.29441e-269	0	CYTOR
APBB1IP	5.34461e-272	1.51891	0.314	0.13	1.52327e-267	0	APBB1IP
MBNL1	1.30644e-270	0.79717	0.689	0.485	3.72347e-266	0	MBNL1
AOAH	5.32414e-268	1.89258	0.209	0.063	1.51743e-263	0	AOAH
CYFIP2	1.78272e-264	1.6002	0.278	0.106	5.08094e-260	0	CYFIP2
RPS27A	1.02358e-262	0.391889	0.979	0.919	2.9173e-258	0	RPS27A
ARHGAP9	3.96302e-259	1.93507	0.224	0.074	1.1295e-254	0	ARHGAP9
RASGRP1	2.54846e-255	1.65314	0.226	0.073	7.26337e-251	0	RASGRP1
ZFP36L2	3.52551e-255	0.871316	0.714	0.508	1.00481e-250	0	ZFP36L2
LY6E	1.29002e-254	1.01157	0.535	0.327	3.67668e-250	0	LY6E
CCND2	6.76999e-254	1.58634	0.349	0.164	1.92951e-249	0	CCND2
PIK3R1	2.54108e-253	1.38364	0.455	0.263	7.24234e-249	0	PIK3R1
EEF1D	4.93915e-253	0.624136	0.834	0.705	1.40771e-248	0	EEF1D
ITGB2	3.57345e-252	1.05565	0.455	0.233	1.01847e-247	0	ITGB2
BIN1	4.38446e-252	1.7555	0.229	0.078	1.24961e-247	0	BIN1
RPL17	1.24209e-251	0.440295	0.941	0.782	3.54007e-247	0	RPL17
ITM2A	1.21285e-245	1.30796	0.328	0.142	3.45674e-241	0	ITM2A
IRF1	8.80632e-245	0.90043	0.585	0.371	2.50989e-240	0	IRF1
CDC42SE2	6.66807e-244	1.05375	0.484	0.284	1.90047e-239	0	CDC42SE2
CMC1	2.10229e-243	2.39014	0.291	0.132	5.99173e-239	0	CMC1
LINC01138	4.62242e-243	1.46035	0.242	0.084	1.31744e-238	0	LINC01138
LYAR	3.2056e-240	2.10617	0.243	0.093	9.13628e-236	0	LYAR
ANXA6	2.32553e-239	1.52293	0.325	0.151	6.628e-235	0	ANXA6
CCDC88C	2.43096e-233	1.68352	0.237	0.087	6.92849e-229	0	CCDC88C
HSPA8	2.39918e-228	0.917776	0.832	0.656	6.83791e-224	0	HSPA8
HCLS1	4.27648e-228	1.00017	0.445	0.252	1.21884e-223	0	HCLS1
SYNE2	1.49584e-227	1.02991	0.44	0.242	4.26328e-223	0	SYNE2
EMB	1.75715e-227	1.18579	0.355	0.172	5.00806e-223	0	EMB
OXNAD1	4.56854e-225	1.56856	0.229	0.083	1.30208e-220	0	OXNAD1
ITGA4	2.12456e-221	1.1371	0.336	0.158	6.05521e-217	0	ITGA4
ARAP2	2.13903e-221	1.49719	0.275	0.117	6.09645e-217	0	ARAP2
CCND3	6.18251e-220	1.31334	0.327	0.159	1.76208e-215	0	CCND3
ICAM3	2.63292e-219	1.33967	0.302	0.136	7.50409e-215	0	ICAM3
S100A4	5.24764e-219	0.545338	0.719	0.506	1.49563e-214	0	S100A4
HLA-F	1.06965e-217	1.23641	0.392	0.216	3.0486e-213	0	HLA-F
SPATA13	2.09783e-217	1.55098	0.232	0.088	5.97903e-213	0	SPATA13
SP140	5.70952e-215	1.67202	0.211	0.074	1.62727e-210	0	SP140
WAS	1.94329e-214	1.28353	0.325	0.156	5.53856e-210	0	WAS
FMNL1	5.66332e-210	1.04581	0.352	0.174	1.6141e-205	0	FMNL1
SEMA4D	6.38376e-210	1.43808	0.286	0.128	1.81944e-205	0	SEMA4D
SEPTIN9	1.91129e-209	1.15932	0.365	0.188	5.44738e-205	0	SEPTIN9
CKLF	3.30545e-209	1.39378	0.456	0.287	9.42086e-205	0	CKLF
MIAT	8.99648e-208	1.2066	0.212	0.075	2.56409e-203	0	MIAT
GIMAP4	4.45369e-205	1.44787	0.296	0.137	1.26935e-200	0	GIMAP4
GYPC	1.17415e-204	1.08024	0.378	0.2	3.34643e-200	0	GYPC
TMC8	2.94206e-204	1.58478	0.207	0.074	8.38517e-200	0	TMC8
VAMP2	8.37039e-204	1.01113	0.508	0.34	2.38565e-199	0	VAMP2
FKBP11	1.43736e-200	1.26653	0.271	0.118	4.09662e-196	0	FKBP11
MSN	1.36459e-198	0.764675	0.543	0.349	3.88922e-194	0	MSN
SASH3	3.22536e-197	1.59783	0.211	0.079	9.1926e-193	0	SASH3
ARPC5L	1.21282e-191	1.36195	0.388	0.236	3.45665e-187	0	ARPC5L
GPR65	4.26889e-191	1.43164	0.247	0.104	1.21668e-186	0	GPR65
CFL1	1.66502e-190	0.612028	0.829	0.727	4.74548e-186	0	CFL1
TENT5C	5.19889e-189	1.56841	0.225	0.09	1.48174e-184	0	TENT5C
APOBEC3C	3.70111e-188	1.71524	0.282	0.137	1.05485e-183	0	APOBEC3C
MYO1G	5.86569e-188	1.34295	0.26	0.115	1.67178e-183	0	MYO1G
RPS19	4.23318e-186	0.4289	0.976	0.912	1.2065e-181	0	RPS19
PIP4K2A	1.60046e-182	1.63928	0.272	0.131	4.56148e-178	0	PIP4K2A
DDX24	2.04901e-181	0.831938	0.6	0.46	5.83988e-177	0	DDX24
RNF166	2.12671e-181	1.45623	0.226	0.094	6.06132e-177	0	RNF166
TGFB1	5.9254e-181	1.14808	0.396	0.24	1.6888e-176	0	TGFB1
RASSF1	2.10988e-180	1.83426	0.21	0.085	6.01336e-176	0	RASSF1
LCP2	2.88428e-180	0.453886	0.4	0.219	8.22049e-176	0	LCP2
OPTN	6.15714e-174	1.17841	0.359	0.207	1.75485e-169	0	OPTN
DEF6	8.29694e-172	1.4562	0.207	0.083	2.36471e-167	0	DEF6
RORA	8.99384e-172	0.96311	0.318	0.161	2.56334e-167	0	RORA
RPS3	1.01648e-170	0.596968	0.946	0.867	2.89706e-166	0	RPS3
CCNH	3.85881e-170	1.30499	0.342	0.193	1.0998e-165	0	CCNH
CXCR4	7.16958e-170	0.995992	0.501	0.317	2.0434e-165	0	CXCR4
RPS21	1.18177e-167	0.328772	0.958	0.87	3.36815e-163	0	RPS21
DDX5	3.08859e-166	0.472242	0.897	0.777	8.80278e-162	0	DDX5
AAK1	5.90503e-165	0.86011	0.464	0.313	1.68299e-160	0	AAK1
TMA7	2.27362e-164	0.507834	0.815	0.708	6.48004e-160	0	TMA7
AC245297.3	2.74341e-164	1.51949	0.272	0.135	7.81901e-160	0	AC245297.3
ANKRD44	1.62716e-161	1.12469	0.308	0.16	4.63757e-157	0	ANKRD44
BTG1	1.87618e-160	0.586915	0.844	0.717	5.3473e-156	0	BTG1
SUB1	2.68434e-159	0.586518	0.704	0.593	7.65064e-155	0	SUB1
RGS1	1.06684e-157	1.35766	0.327	0.173	3.0406e-153	0	RGS1
C9orf78	8.35258e-154	0.963027	0.419	0.275	2.38057e-149	0	C9orf78
FAU	6.92738e-153	0.336572	0.95	0.879	1.97437e-148	0	FAU
LBH	1.45603e-152	1.20029	0.281	0.142	4.14984e-148	0	LBH
PSMB10	1.92206e-151	1.27312	0.287	0.152	5.47806e-147	0	PSMB10
PNRC1	3.11896e-151	0.425502	0.769	0.643	8.88936e-147	0	PNRC1
AL627171.2	2.07911e-150	1.00796	0.338	0.187	5.92568e-146	0	AL627171.2
GMFG	2.77114e-150	0.620089	0.498	0.334	7.89801e-146	0	GMFG
ABHD17A	2.87266e-150	1.46134	0.274	0.146	8.18736e-146	0	ABHD17A
CD53	1.71656e-149	0.63496	0.416	0.245	4.89237e-145	0	CD53
DDX6	4.86167e-149	0.968985	0.433	0.296	1.38563e-144	0	DDX6
RPL36AL	6.94784e-149	0.535626	0.749	0.649	1.98021e-144	0	RPL36AL
SEPTIN6	1.74687e-148	1.06996	0.293	0.153	4.97875e-144	0	SEPTIN6
GPSM3	6.1832e-148	0.895718	0.388	0.234	1.76227e-143	0	GPSM3
RASA2	2.39356e-146	1.31544	0.278	0.148	6.82188e-142	0	RASA2
RBM39	2.3582e-145	0.524674	0.706	0.597	6.72111e-141	0	RBM39
HERPUD2	3.45718e-145	1.45862	0.252	0.128	9.85331e-141	0	HERPUD2
JAK1	2.09099e-144	0.754138	0.549	0.42	5.95953e-140	0	JAK1
MYO1F	3.32637e-144	1.03463	0.247	0.119	9.48049e-140	0	MYO1F
PPP1R18	2.69681e-143	1.06272	0.338	0.202	7.68617e-139	0	PPP1R18
FLNA	4.34318e-142	0.742167	0.449	0.298	1.23785e-137	0	FLNA
PRKACB	4.95495e-142	1.48008	0.27	0.145	1.41221e-137	0	PRKACB
ARF6	1.00001e-138	0.752582	0.504	0.375	2.85012e-134	0	ARF6
EMP3	5.90769e-138	0.510021	0.538	0.36	1.68375e-133	0	EMP3
H3F3B	2.98902e-137	0.517215	0.924	0.857	8.519e-133	0	H3F3B
SON	3.49786e-137	0.539345	0.702	0.594	9.96925e-133	0	SON
FNBP1	3.64261e-137	0.944997	0.387	0.248	1.03818e-132	0	FNBP1
SP100	4.53346e-137	0.917424	0.449	0.319	1.29208e-132	0	SP100
UBB	7.69143e-136	0.590549	0.832	0.702	2.19214e-131	0	UBB
ARHGAP45	2.0562e-135	1.20124	0.239	0.118	5.86037e-131	0	ARHGAP45
INPP5D	2.57903e-135	1.3591	0.218	0.103	7.35049e-131	0	INPP5D
ARHGAP15	1.06665e-134	1.14586	0.226	0.107	3.04005e-130	0	ARHGAP15
EPC1	2.9692e-134	0.83658	0.441	0.307	8.46251e-130	0	EPC1
APOL6	1.96171e-133	1.03816	0.328	0.194	5.59108e-129	0	APOL6
RPSA	1.05987e-132	0.358818	0.884	0.781	3.02073e-128	0	RPSA
ITGAE	7.31303e-132	1.54774	0.262	0.143	2.08429e-127	0	ITGAE
GPRIN3	2.50816e-131	1.22572	0.281	0.154	7.14852e-127	0	GPRIN3
IDS	9.22932e-130	0.92175	0.415	0.287	2.63045e-125	0	IDS
LYST	1.20671e-129	1.2471	0.288	0.163	3.43925e-125	0	LYST
SLFN5	2.60215e-128	1.34868	0.309	0.184	7.4164e-124	0	SLFN5
PSMB8	7.49206e-128	1.02042	0.376	0.25	2.13531e-123	0	PSMB8
KMT2E	8.48223e-128	0.700025	0.544	0.431	2.41752e-123	0	KMT2E
RIPOR2	2.56853e-127	0.744526	0.245	0.119	7.32057e-123	0	RIPOR2
PDCD4	2.57787e-127	0.972969	0.388	0.257	7.34719e-123	0	PDCD4
DRAP1	8.69969e-127	0.889931	0.45	0.334	2.4795e-122	0	DRAP1
HIST1H1E	3.11149e-126	1.38609	0.238	0.121	8.86807e-122	0	HIST1H1E
CASP8	6.6953e-126	1.26889	0.231	0.116	1.90823e-121	0	CASP8
CNOT6L	8.08759e-126	1.11608	0.366	0.24	2.30504e-121	0	CNOT6L
ACTB	1.43289e-125	0.305738	0.971	0.923	4.08389e-121	0	ACTB
STK10	1.56871e-125	1.19626	0.239	0.123	4.47099e-121	0	STK10
RBM38	1.61579e-124	1.20617	0.224	0.11	4.60516e-120	0	RBM38
ATM	2.54195e-124	1.06739	0.322	0.195	7.24482e-120	0	ATM
SLC38A1	1.6719e-122	0.917933	0.363	0.229	4.76507e-118	0	SLC38A1
GPS2	1.31928e-121	1.0844	0.278	0.159	3.76007e-117	0	GPS2
LEPROTL1	2.31198e-121	0.816324	0.411	0.28	6.58937e-117	0	LEPROTL1
TTC39C	7.5761e-121	1.15355	0.237	0.122	2.15926e-116	0	TTC39C
DGKZ	1.5529e-120	1.43308	0.22	0.112	4.42593e-116	0	DGKZ
PREX1	6.8735e-120	1.22136	0.264	0.147	1.95902e-115	0	PREX1
LPIN1	1.33038e-119	1.27338	0.206	0.1	3.79173e-115	0	LPIN1
SOD1	3.66676e-118	0.802282	0.582	0.478	1.04506e-113	0	SOD1
SARAF	1.22735e-117	0.42281	0.655	0.542	3.49807e-113	0	SARAF
TNFAIP3	1.45233e-116	0.620861	0.564	0.402	4.13928e-112	0	TNFAIP3
ARPC2	4.08298e-116	0.474262	0.749	0.657	1.16369e-111	0	ARPC2
SNHG6	8.62464e-115	0.468311	0.515	0.353	2.45811e-110	0	SNHG6
PRDM1	3.36562e-112	0.959446	0.333	0.206	9.59235e-108	0	PRDM1
SH3BP1	3.80125e-112	1.35924	0.21	0.107	1.08339e-107	0	SH3BP1
TAGAP	6.70823e-112	1.01802	0.253	0.135	1.91191e-107	0	TAGAP
ELF1	1.57071e-111	0.733208	0.512	0.399	4.47667e-107	0	ELF1
CORO7	1.2795e-110	1.33668	0.205	0.103	3.64671e-106	0	CORO7
SSBP4	7.0335e-108	1.38017	0.239	0.135	2.00462e-103	0	SSBP4
HELB	1.74144e-107	1.26022	0.204	0.102	4.96327e-103	0	HELB
LINC-PINT	2.36132e-106	0.867243	0.303	0.177	6.73e-102	0	LINC-PINT
ARHGAP30	5.38893e-106	1.14366	0.22	0.116	1.5359e-101	0	ARHGAP30
FAM49B	3.51873e-105	0.673621	0.393	0.27	1.00287e-100	0	FAM49B
CNN2	4.94332e-105	0.810017	0.388	0.27	1.40889e-100	0	CNN2
RPS4Y1	1.41003e-104	0.448608	0.622	0.483	4.01873e-100	0	RPS4Y1
TSC22D4	1.88218e-104	1.26237	0.227	0.125	5.36441e-100	0	TSC22D4
AKAP13	5.32171e-103	0.699675	0.489	0.377	1.51674e-98	0	AKAP13
GTF3A	4.18643e-102	0.862595	0.372	0.263	1.19318e-97	0	GTF3A
SIGIRR	3.43039e-101	1.24937	0.24	0.138	9.77696e-97	0	SIGIRR
UCP2	6.93289e-100	0.848683	0.332	0.21	1.97594e-95	0	UCP2
SH3KBP1	3.6187e-99	0.901772	0.303	0.19	1.03137e-94	0	SH3KBP1
RCSD1	1.71318e-98	0.895416	0.261	0.15	4.88272e-94	0	RCSD1
PPP1CA	3.75915e-98	0.950801	0.376	0.274	1.07139e-93	0	PPP1CA
BATF	1.2486e-96	0.792143	0.232	0.125	3.55862e-92	0	BATF
PSME2	5.94216e-96	0.701126	0.434	0.322	1.69357e-91	0	PSME2
HNRNPDL	5.39385e-94	0.466859	0.656	0.576	1.5373e-89	0	HNRNPDL
RASSF5	1.67993e-93	0.91404	0.245	0.14	4.78796e-89	0	RASSF5
JUN	2.96496e-93	0.637514	0.732	0.622	8.45045e-89	0	JUN
SNHG5	5.43895e-93	0.370624	0.546	0.389	1.55016e-88	0	SNHG5
PPP1R2	6.52172e-92	0.904719	0.426	0.329	1.85875e-87	0	PPP1R2
TAP1	3.23793e-91	1.01364	0.26	0.158	9.22843e-87	0	TAP1
ISG15	1.25438e-90	0.886751	0.359	0.25	3.5751e-86	0	ISG15
PDE4D	4.21203e-90	1.05275	0.281	0.178	1.20047e-85	0	PDE4D
BCAS2	1.05646e-89	1.03447	0.321	0.219	3.01102e-85	0	BCAS2
DOCK8	3.6157e-89	0.986814	0.282	0.179	1.03051e-84	0	DOCK8
CACYBP	4.76389e-88	1.12884	0.478	0.394	1.35776e-83	0	CACYBP
KLF2	4.91246e-88	0.832537	0.459	0.332	1.4001e-83	0	KLF2
TAPBP	1.36282e-87	0.670487	0.456	0.362	3.88418e-83	0	TAPBP
SLA	3.13975e-87	0.641573	0.277	0.165	8.9486e-83	0	SLA
CCSER2	5.57994e-87	1.17006	0.256	0.16	1.59034e-82	0	CCSER2
IDH2	1.12482e-86	1.12774	0.238	0.143	3.20585e-82	0	IDH2
TERF2IP	3.18325e-86	0.855298	0.39	0.299	9.07258e-82	0	TERF2IP
MAPRE2	4.08862e-86	1.24126	0.225	0.132	1.1653e-81	0	MAPRE2
CTSC	3.98389e-85	0.30129	0.441	0.316	1.13545e-80	0	CTSC
CCDC85B	1.85843e-84	0.779131	0.329	0.223	5.29672e-80	0	CCDC85B
DNAJB6	5.06659e-84	0.622898	0.553	0.461	1.44403e-79	0	DNAJB6
SAMD9	2.94296e-83	1.12704	0.235	0.141	8.38773e-79	0	SAMD9
TMC6	3.53824e-83	1.1256	0.227	0.135	1.00843e-78	0	TMC6
SELENOK	5.32654e-82	0.808489	0.51	0.429	1.51812e-77	0	SELENOK
DEDD2	1.36401e-81	1.24965	0.281	0.185	3.88755e-77	0	DEDD2
RBL2	4.98556e-81	1.12031	0.256	0.163	1.42093e-76	0	RBL2
BUB3	9.75454e-79	1.02973	0.295	0.202	2.78014e-74	0	BUB3
CCDC69	1.38727e-78	1.00727	0.21	0.121	3.95385e-74	0	CCDC69
GABARAPL1	1.98124e-78	0.952424	0.288	0.193	5.64674e-74	0	GABARAPL1
TPM3	5.73394e-77	0.316232	0.727	0.634	1.63423e-72	0	TPM3
PTGER4	2.02777e-76	1.09798	0.209	0.121	5.77934e-72	0	PTGER4
SRSF5	5.44654e-76	0.459683	0.569	0.492	1.55232e-71	0	SRSF5
RAB8B	2.86706e-75	0.871659	0.323	0.23	8.17139e-71	0	RAB8B
PTPRA	3.25684e-75	1.0289	0.334	0.25	9.28233e-71	0	PTPRA
ZC3HAV1	1.79223e-74	0.747901	0.338	0.239	5.10803e-70	0	ZC3HAV1
TRA2B	4.80928e-74	0.507364	0.57	0.48	1.37069e-69	0	TRA2B
CLDND1	1.19987e-73	0.990123	0.335	0.25	3.41975e-69	0	CLDND1
GSTK1	6.32197e-73	0.661734	0.414	0.328	1.80183e-68	0	GSTK1
RABGAP1L	1.88922e-72	0.982133	0.257	0.168	5.38446e-68	0	RABGAP1L
DNAJA1	3.21778e-72	0.904054	0.618	0.544	9.17101e-68	0	DNAJA1
ZNF394	2.04797e-71	1.01194	0.207	0.124	5.83692e-67	0	ZNF394
ZNF331	2.41255e-71	1.09299	0.256	0.164	6.87601e-67	0	ZNF331
CSK	7.16702e-71	0.984907	0.236	0.149	2.04267e-66	0	CSK
TRIM22	1.70013e-70	0.762416	0.275	0.181	4.84554e-66	0	TRIM22
CHORDC1	4.48413e-70	1.02959	0.393	0.308	1.27802e-65	0	CHORDC1
MYH9	1.4033e-69	0.460457	0.481	0.388	3.99954e-65	0	MYH9
DNAJB1	1.49836e-69	1.11899	0.618	0.569	4.27048e-65	0	DNAJB1
KMT2A	3.92247e-69	0.813858	0.339	0.252	1.11794e-64	0	KMT2A
RNF19A	7.37464e-69	0.74864	0.372	0.285	2.10185e-64	0	RNF19A
SMCHD1	7.75278e-69	0.49106	0.422	0.325	2.20962e-64	0	SMCHD1
CCDC12	1.04675e-68	0.99836	0.256	0.172	2.98334e-64	0	CCDC12
CNOT1	5.13512e-68	0.747386	0.334	0.245	1.46356e-63	0	CNOT1
RAP1B	7.07943e-68	0.474159	0.509	0.441	2.01771e-63	0	RAP1B
PRKCB	9.17241e-68	0.655418	0.206	0.119	2.61423e-63	0	PRKCB
CLK1	9.9527e-68	0.817142	0.462	0.38	2.83662e-63	0	CLK1
JMJD6	1.04399e-66	1.12154	0.23	0.149	2.97549e-62	0	JMJD6
SYNRG	1.4128e-66	1.1711	0.24	0.159	4.02661e-62	0	SYNRG
ZFAND2A	3.21736e-66	1.08889	0.395	0.296	9.16979e-62	0	ZFAND2A
PCSK7	7.24791e-66	0.984917	0.248	0.163	2.06573e-61	0	PCSK7
UTRN	1.4014e-64	0.750152	0.302	0.212	3.99414e-60	0	UTRN
DHRS7	4.50353e-64	0.772924	0.337	0.26	1.28355e-59	0	DHRS7
ARIH2	6.11126e-64	0.990725	0.259	0.179	1.74177e-59	0	ARIH2
CYLD	2.60264e-63	0.676469	0.311	0.221	7.4178e-59	0	CYLD
EML4	3.48292e-63	0.608955	0.374	0.288	9.92667e-59	0	EML4
CARD16	1.22297e-62	0.596356	0.302	0.212	3.48558e-58	0	CARD16
EIF4A2	1.95407e-62	0.455545	0.584	0.517	5.5693e-58	0	EIF4A2
UBE2V1	3.47128e-62	0.685667	0.364	0.284	9.89349e-58	0	UBE2V1
MYL12B	4.55952e-62	0.306511	0.71	0.624	1.29951e-57	0	MYL12B
TRIR	8.69439e-62	0.506935	0.516	0.459	2.47799e-57	0	TRIR
SP110	2.64059e-61	0.847467	0.259	0.176	7.52595e-57	0	SP110
MED10	7.48436e-61	0.813578	0.292	0.211	2.13312e-56	0	MED10
SPTY2D1	2.14921e-60	1.04232	0.259	0.182	6.12546e-56	0	SPTY2D1
C12orf57	3.29822e-60	0.469085	0.517	0.431	9.40027e-56	0	C12orf57
IL10RA	9.85079e-60	0.719057	0.227	0.144	2.80757e-55	0	IL10RA
DIAPH1	1.19552e-59	0.884636	0.259	0.18	3.40734e-55	0	DIAPH1
UBE2L6	2.24898e-59	0.876955	0.229	0.15	6.40981e-55	0	UBE2L6
NR4A2	2.39118e-59	0.896129	0.307	0.22	6.81509e-55	0	NR4A2
ZBTB1	3.60064e-59	1.04947	0.23	0.154	1.02622e-54	0	ZBTB1
MACF1	6.82312e-59	0.735087	0.348	0.267	1.94466e-54	0	MACF1
PRR13	1.01803e-58	0.543986	0.451	0.386	2.90149e-54	0	PRR13
PIK3IP1	1.34816e-58	0.711424	0.238	0.153	3.84239e-54	0	PIK3IP1
XRN1	6.24157e-58	0.882237	0.282	0.205	1.77891e-53	0	XRN1
CIB1	7.33152e-58	0.572579	0.433	0.365	2.08956e-53	0	CIB1
EFHD2	8.73463e-58	0.710146	0.366	0.289	2.48946e-53	0	EFHD2
OTULIN	3.5201e-57	1.23927	0.206	0.133	1.00326e-52	0	OTULIN
TSC22D3	4.60049e-57	0.394591	0.574	0.483	1.31118e-52	0	TSC22D3
RGS10	2.21302e-56	0.376971	0.341	0.247	6.30732e-52	0	RGS10
DUSP4	4.82608e-56	1.08976	0.224	0.147	1.37548e-51	0	DUSP4
EVI2B	7.01942e-56	0.312918	0.335	0.236	2.00061e-51	0	EVI2B
RSRP1	8.05899e-56	0.463811	0.441	0.363	2.29689e-51	0	RSRP1
RO60	1.38361e-55	0.753934	0.218	0.141	3.94343e-51	0	RO60
TMX4	2.39986e-55	0.977159	0.232	0.158	6.83985e-51	0	TMX4
ARL6IP5	2.74806e-55	0.481914	0.451	0.377	7.83225e-51	0	ARL6IP5
RNF167	2.75091e-55	1.08697	0.213	0.143	7.84037e-51	0	RNF167
SAP18	6.79659e-55	0.487976	0.525	0.474	1.93709e-50	0	SAP18
FERMT3	7.14614e-55	0.58221	0.208	0.133	2.03672e-50	0	FERMT3
SSR2	1.0148e-54	0.480727	0.503	0.449	2.89229e-50	0	SSR2
PAIP2	1.84784e-54	0.511068	0.456	0.394	5.26654e-50	0	PAIP2
VPS37B	2.04047e-54	0.856361	0.249	0.173	5.81553e-50	0	VPS37B
MLLT6	2.75844e-54	0.99539	0.212	0.14	7.86184e-50	0	MLLT6
EIF1	6.10047e-54	0.321023	0.939	0.905	1.73869e-49	0	EIF1
SRSF3	3.73917e-53	0.466478	0.586	0.527	1.0657e-48	0	SRSF3
IFI16	3.80802e-53	0.629199	0.457	0.387	1.08532e-48	0	IFI16
CIRBP	7.79352e-53	0.419302	0.57	0.522	2.22123e-48	0	CIRBP
WHAMM	1.838e-52	0.917656	0.208	0.135	5.23849e-48	0	WHAMM
NOP58	3.96448e-52	0.775694	0.346	0.275	1.12992e-47	0	NOP58
NAP1L4	6.94008e-52	0.852452	0.304	0.234	1.97799e-47	0	NAP1L4
ATP2B4	1.96054e-51	0.983792	0.228	0.158	5.58773e-47	0	ATP2B4
EIF3G	2.07106e-51	0.558569	0.424	0.363	5.90273e-47	0	EIF3G
AHSA1	2.16899e-51	1.00284	0.324	0.259	6.18184e-47	0	AHSA1
CYCS	3.04956e-51	0.628987	0.474	0.415	8.69155e-47	0	CYCS
NUB1	4.45665e-51	0.814306	0.273	0.202	1.27019e-46	0	NUB1
C17orf49	1.00231e-50	0.731703	0.243	0.168	2.8567e-46	0	C17orf49
ARRB2	1.09684e-50	0.349266	0.281	0.196	3.1261e-46	0	ARRB2
PPM1K	2.2782e-50	0.923442	0.208	0.137	6.4931e-46	0	PPM1K
SAMSN1	9.53316e-50	0.4639	0.31	0.221	2.71704e-45	0	SAMSN1
HSPE1	1.00402e-49	0.90867	0.622	0.587	2.86156e-45	0	HSPE1
ARID4B	1.02336e-49	0.553073	0.399	0.336	2.91667e-45	0	ARID4B
DOCK2	1.10338e-49	0.775974	0.206	0.135	3.14474e-45	0	DOCK2
PRMT2	1.40447e-49	0.751179	0.34	0.277	4.00289e-45	0	PRMT2
TSPYL2	1.57979e-49	0.96357	0.285	0.213	4.50256e-45	0	TSPYL2
HELZ	3.20321e-48	0.875369	0.257	0.19	9.12946e-44	0	HELZ
ARPC4	3.44116e-48	0.572167	0.395	0.337	9.80764e-44	0	ARPC4
SMG1	6.52024e-48	0.69831	0.35	0.285	1.85833e-43	0	SMG1
SNRPA	6.97211e-48	0.914641	0.216	0.149	1.98712e-43	0	SNRPA
GPBP1	8.30581e-48	0.664751	0.422	0.368	2.36724e-43	0	GPBP1
GUK1	1.76844e-47	0.327219	0.546	0.494	5.04022e-43	0	GUK1
PRRC2C	1.86205e-46	0.30302	0.615	0.566	5.30702e-42	0	PRRC2C
SF3B1	1.88831e-46	0.393606	0.477	0.424	5.38187e-42	0	SF3B1
PSMA6	2.06227e-45	0.495486	0.326	0.253	5.87767e-41	0	PSMA6
ANAPC16	6.88343e-45	0.521801	0.433	0.383	1.96185e-40	0	ANAPC16
PMAIP1	2.78423e-44	0.747244	0.335	0.265	7.93535e-40	0	PMAIP1
ZNF800	4.27819e-44	0.874026	0.213	0.15	1.21933e-39	0	ZNF800
CDC42SE1	4.79162e-44	0.673866	0.367	0.311	1.36566e-39	0	CDC42SE1
TLN1	1.38205e-43	0.585158	0.354	0.292	3.93897e-39	0	TLN1
ATXN1	1.4507e-43	0.8518	0.229	0.165	4.13464e-39	0	ATXN1
MGAT4A	2.02909e-43	0.551337	0.267	0.196	5.7831e-39	0	MGAT4A
YPEL5	2.67697e-43	0.670397	0.4	0.343	7.62963e-39	0	YPEL5
CFLAR	2.75679e-43	0.459473	0.405	0.337	7.85713e-39	0	CFLAR
CMC2	2.80219e-43	0.837152	0.238	0.175	7.98651e-39	0	CMC2
AIP	3.42217e-43	0.830578	0.228	0.164	9.75353e-39	0	AIP
NCOR1	5.47625e-43	0.725813	0.32	0.263	1.56078e-38	0	NCOR1
KIF2A	6.56709e-43	0.815531	0.235	0.171	1.87169e-38	0	KIF2A
ATF7IP	6.60227e-43	0.825855	0.278	0.215	1.88171e-38	0	ATF7IP
OGT	8.98768e-43	0.735176	0.26	0.194	2.56158e-38	0	OGT
GBP2	9.52118e-43	0.742886	0.286	0.222	2.71363e-38	0	GBP2
PHF11	4.20462e-42	0.876292	0.204	0.141	1.19836e-37	0	PHF11
CENPC	5.8293e-42	0.690941	0.231	0.166	1.66141e-37	0	CENPC
UBXN1	6.56613e-42	0.527194	0.372	0.314	1.87141e-37	0	UBXN1
HSP90AA1	1.46482e-41	0.819299	0.914	0.852	4.17488e-37	0	HSP90AA1
ANKRD12	3.34615e-41	0.375835	0.452	0.396	9.53686e-37	0	ANKRD12
GLIPR1	3.74789e-41	0.584992	0.279	0.209	1.06819e-36	0	GLIPR1
BST2	4.6388e-41	0.424111	0.318	0.244	1.3221e-36	0	BST2
IDI1	4.95101e-40	0.696631	0.305	0.244	1.41109e-35	0	IDI1
SURF4	6.3562e-40	0.721422	0.268	0.208	1.81158e-35	0	SURF4
MAPK1IP1L	1.12262e-39	0.650609	0.337	0.283	3.19957e-35	0	MAPK1IP1L
RBM8A	1.35315e-39	0.423911	0.484	0.44	3.85662e-35	0	RBM8A
ARGLU1	1.58822e-39	0.422238	0.451	0.397	4.5266e-35	0	ARGLU1
RELB	7.96936e-39	0.768665	0.247	0.183	2.27135e-34	0	RELB
CHMP4A	8.34821e-39	0.865511	0.25	0.193	2.37932e-34	0	CHMP4A
RGS2	1.12173e-38	0.685747	0.329	0.259	3.19703e-34	0	RGS2
MPHOSPH8	2.39379e-38	0.647945	0.34	0.286	6.82254e-34	0	MPHOSPH8
NEU1	3.48618e-38	1.67136	0.224	0.171	9.93595e-34	0	NEU1
OGA	3.84009e-38	0.597506	0.313	0.254	1.09446e-33	0	OGA
PRPF4B	5.09757e-37	0.526701	0.377	0.324	1.45286e-32	0	PRPF4B
EVI2A	5.26626e-37	0.700717	0.216	0.152	1.50094e-32	0	EVI2A
CAP1	7.14746e-37	0.345092	0.467	0.416	2.0371e-32	0	CAP1
FKBP8	3.88004e-36	0.575782	0.323	0.271	1.10585e-31	0	FKBP8
GLS	6.03297e-36	0.695638	0.31	0.254	1.71946e-31	0	GLS
COQ10B	6.79942e-36	0.879832	0.231	0.177	1.9379e-31	0	COQ10B
MATR3.1	1.12829e-35	0.630539	0.211	0.151	3.21575e-31	0	MATR3.1
XAF1	1.26299e-35	0.835004	0.213	0.154	3.59965e-31	0	XAF1
KDM2A	1.27822e-35	0.767055	0.276	0.222	3.64305e-31	0	KDM2A
IK	1.55549e-35	0.631414	0.349	0.305	4.43331e-31	0	IK
ZC3H12A	1.98224e-35	0.966465	0.2	0.144	5.64959e-31	0	ZC3H12A
FGFR1OP2	1.63404e-34	0.744743	0.273	0.221	4.65718e-30	0	FGFR1OP2
LNPEP	1.98923e-34	0.892019	0.26	0.208	5.6695e-30	0	LNPEP
VPS13C	2.92205e-34	0.643621	0.332	0.282	8.32815e-30	0	VPS13C
ZYX	6.0627e-34	0.410438	0.328	0.268	1.72793e-29	0	ZYX
IFI27L2	1.36593e-33	0.837437	0.276	0.226	3.89305e-29	0	IFI27L2
SHISA5	1.5297e-33	0.68104	0.274	0.223	4.3598e-29	0	SHISA5
YWHAQ	3.05639e-33	0.406591	0.407	0.364	8.71103e-29	0	YWHAQ
KANSL1	3.49303e-33	0.695447	0.273	0.22	9.95547e-29	0	KANSL1
CASP4	3.55214e-33	0.615357	0.28	0.227	1.0124e-28	0	CASP4
CAPN2	1.85926e-32	0.561446	0.242	0.187	5.29907e-28	0	CAPN2
RALY	2.46887e-32	0.589146	0.305	0.255	7.03653e-28	0	RALY
G3BP2	3.15666e-32	0.604298	0.355	0.314	8.99681e-28	0	G3BP2
SERPINB9	4.15118e-32	0.534021	0.249	0.188	1.18313e-27	0	SERPINB9
CAPZB	5.42837e-32	0.326547	0.46	0.42	1.54714e-27	0	CAPZB
BIRC6	2.1778e-31	0.768677	0.267	0.219	6.20693e-27	0	BIRC6
SRP19	4.16487e-31	0.623358	0.3	0.254	1.18703e-26	0	SRP19
BUD31	7.07606e-31	0.665853	0.311	0.269	2.01675e-26	0	BUD31
NOP53	2.50337e-30	0.300852	0.478	0.435	7.13486e-26	0	NOP53
SRSF10	3.63147e-30	0.303662	0.422	0.375	1.03501e-25	0	SRSF10
PRPF38B	5.92855e-30	0.6691	0.344	0.306	1.6897e-25	0	PRPF38B
SNRPB2	7.84407e-30	0.4854	0.378	0.342	2.23564e-25	0	SNRPB2
BIRC3	8.70128e-30	0.463564	0.282	0.218	2.47995e-25	0	BIRC3
PLEKHA2	2.82607e-29	0.808079	0.206	0.156	8.05458e-25	0	PLEKHA2
RABAC1	5.20779e-29	0.405142	0.371	0.326	1.48427e-24	0	RABAC1
CDK2AP2	9.98415e-29	0.853414	0.2	0.153	2.84558e-24	0	CDK2AP2
MT-ATP8	1.59904e-28	0.772684	0.56	0.606	4.55741e-24	0	MT-ATP8
BLOC1S1	1.68336e-28	0.480872	0.364	0.325	4.79773e-24	0	BLOC1S1
GTF2B	1.81398e-28	0.72163	0.232	0.182	5.17003e-24	0	GTF2B
TOMM6	3.17653e-28	0.332853	0.299	0.241	9.05344e-24	0	TOMM6
SET	4.17863e-28	0.357765	0.553	0.518	1.19095e-23	0	SET
CHD2	5.46424e-28	0.517325	0.32	0.274	1.55736e-23	0	CHD2
LBR	1.72141e-27	0.674243	0.242	0.194	4.9062e-23	0	LBR
EPS15	1.82189e-27	0.714248	0.224	0.177	5.19257e-23	0	EPS15
BZW1	1.82393e-27	0.30935	0.48	0.449	5.1984e-23	0	BZW1
USP15	2.56901e-27	0.303451	0.331	0.283	7.32194e-23	0	USP15
DNAJC1	4.24533e-27	0.850071	0.209	0.164	1.20996e-22	0	DNAJC1
SF3B2	4.24575e-27	0.444332	0.348	0.308	1.21008e-22	0	SF3B2
N4BP2L2	5.33633e-27	0.465039	0.422	0.39	1.52091e-22	0	N4BP2L2
ZNF428	8.51497e-27	0.664964	0.205	0.157	2.42685e-22	0	ZNF428
SNHG15	1.11059e-26	0.629237	0.23	0.18	3.1653e-22	0	SNHG15
NR3C1	3.23372e-26	0.433628	0.314	0.266	9.21644e-22	0	NR3C1
TAF7	3.81721e-26	0.623248	0.325	0.287	1.08794e-21	0	TAF7
BTG3	4.16327e-26	0.605191	0.306	0.263	1.18657e-21	0	BTG3
ADAR	7.74788e-26	0.467031	0.32	0.279	2.20822e-21	0	ADAR
RANBP2	9.39068e-26	0.567664	0.298	0.254	2.67644e-21	0	RANBP2
BRD2	1.13257e-25	0.510328	0.393	0.359	3.22793e-21	0	BRD2
RWDD1	1.14135e-25	0.494713	0.364	0.333	3.25296e-21	0	RWDD1
FAM107B	1.16305e-25	0.348564	0.378	0.327	3.31481e-21	0	FAM107B
SNHG9	2.00294e-25	0.582411	0.259	0.213	5.70857e-21	0	SNHG9
CIAO2B	2.33358e-25	0.42862	0.232	0.182	6.65094e-21	0	CIAO2B
TCF25	2.45925e-25	0.373162	0.411	0.386	7.00911e-21	0	TCF25
HSPA1A	2.7557e-25	0.786593	0.536	0.535	7.85401e-21	0	HSPA1A
SLC5A3	2.97795e-25	0.901209	0.233	0.187	8.48746e-21	0	SLC5A3
CCDC59	4.85367e-25	0.596807	0.294	0.255	1.38335e-20	0	CCDC59
HSPH1	9.36128e-25	0.797851	0.476	0.467	2.66806e-20	0	HSPH1
ANP32E	1.07498e-24	0.671833	0.253	0.21	3.06379e-20	0	ANP32E
ANKHD1	1.23865e-24	0.571628	0.222	0.175	3.53029e-20	0	ANKHD1
CDKN1B	3.48478e-24	0.723433	0.254	0.212	9.93198e-20	0	CDKN1B
TBRG1	7.37103e-24	0.69879	0.211	0.167	2.10082e-19	0	TBRG1
H1FX	9.27666e-24	0.67912	0.341	0.308	2.64394e-19	0	H1FX
CGGBP1	1.15927e-23	0.675094	0.275	0.239	3.30404e-19	0	CGGBP1
TNRC6B	1.8876e-23	0.600533	0.309	0.272	5.37984e-19	0	TNRC6B
ISCA1	2.20451e-23	0.728432	0.211	0.169	6.28307e-19	0	ISCA1
PHF20	2.62876e-23	0.608106	0.244	0.201	7.49224e-19	0	PHF20
RSBN1L	6.28338e-23	0.809205	0.221	0.182	1.79082e-18	0	RSBN1L
SS18L2	6.36961e-23	0.775144	0.217	0.176	1.8154e-18	0	SS18L2
OSTF1	6.61379e-23	0.658936	0.265	0.23	1.885e-18	0	OSTF1
MYCBP2	9.61753e-23	0.61369	0.277	0.238	2.74109e-18	0	MYCBP2
CDC42EP3	9.84101e-23	0.517986	0.225	0.175	2.80479e-18	0	CDC42EP3
CREM	1.25906e-22	0.500205	0.294	0.248	3.58845e-18	0	CREM
RAB5IF	1.3132e-22	0.509325	0.29	0.252	3.74275e-18	0	RAB5IF
SNRPB	2.13482e-22	0.323763	0.397	0.367	6.08445e-18	0	SNRPB
UBE2L3	2.65901e-22	0.474377	0.335	0.308	7.57846e-18	0	UBE2L3
PAG1	3.05215e-22	0.582231	0.229	0.185	8.69894e-18	0	PAG1
RBM4	4.30452e-22	0.481508	0.236	0.192	1.22683e-17	0	RBM4
TRA2A	1.40226e-21	0.449123	0.379	0.352	3.99658e-17	0	TRA2A
PLCG2	4.55509e-21	1.07505	0.378	0.351	1.29825e-16	0	PLCG2
HNRNPL	5.13835e-21	0.522339	0.296	0.265	1.46448e-16	0	HNRNPL
POLR2J3	5.24246e-21	0.492551	0.216	0.173	1.49415e-16	0	POLR2J3
CCT4	8.05207e-21	0.454972	0.388	0.365	2.29492e-16	0	CCT4
JUND	9.91775e-21	0.597997	0.656	0.638	2.82666e-16	0	JUND
WNK1	1.145e-20	0.62809	0.302	0.273	3.26335e-16	0	WNK1
NDUFB8	1.22444e-20	0.464362	0.346	0.323	3.48977e-16	0	NDUFB8
MAGOH	2.33973e-20	0.61669	0.265	0.233	6.66846e-16	0	MAGOH
STAT3	2.86528e-20	0.383391	0.387	0.361	8.16634e-16	0	STAT3
LSM8	2.92863e-20	0.490186	0.343	0.321	8.3469e-16	0	LSM8
EAPP	3.05383e-20	0.579155	0.247	0.211	8.70373e-16	0	EAPP
MAPK1	4.55739e-20	0.824044	0.21	0.175	1.2989e-15	0	MAPK1
CEBPZ	5.05255e-20	0.600692	0.28	0.249	1.44003e-15	0	CEBPZ
CD47	5.48358e-20	0.446356	0.297	0.263	1.56287e-15	0	CD47
UBE2D2	5.77522e-20	0.337861	0.382	0.358	1.646e-15	0	UBE2D2
DDIT3	8.68755e-20	0.527356	0.238	0.196	2.47604e-15	0	DDIT3
POLR2K	1.44994e-19	0.576125	0.292	0.262	4.13247e-15	0	POLR2K
PNN	1.63618e-19	0.376431	0.346	0.314	4.66328e-15	0	PNN
RSL24D1	1.67777e-19	0.345221	0.419	0.403	4.78181e-15	0	RSL24D1
BAX	2.58234e-19	0.578748	0.277	0.247	7.35992e-15	0	BAX
HNRNPA0	4.09739e-19	0.326014	0.399	0.377	1.1678e-14	0	HNRNPA0
AMD1	6.46865e-19	0.59252	0.319	0.288	1.84363e-14	0	AMD1
RSRC2	9.76389e-19	0.336566	0.443	0.425	2.78281e-14	0	RSRC2
HSPA1B	1.21352e-18	0.737662	0.508	0.547	3.45866e-14	0	HSPA1B
DR1	1.3819e-18	0.710418	0.213	0.179	3.93856e-14	0	DR1
SF3B5	1.38192e-18	0.381331	0.357	0.336	3.93862e-14	0	SF3B5
MYLIP	2.25663e-18	0.715113	0.213	0.176	6.43163e-14	0	MYLIP
ATXN2L	2.55504e-18	0.642012	0.203	0.168	7.28213e-14	0	ATXN2L
EWSR1	5.09804e-18	0.360906	0.317	0.288	1.45299e-13	0	EWSR1
DNAJB14	6.43602e-18	0.667823	0.245	0.214	1.83433e-13	0	DNAJB14
HNRNPH1	7.32805e-18	0.378129	0.509	0.499	2.08857e-13	0	HNRNPH1
PPP1R12A	9.50648e-18	0.532205	0.324	0.303	2.70944e-13	0	PPP1R12A
STIP1	1.1393e-17	0.756834	0.255	0.225	3.24711e-13	0	STIP1
NKTR	1.42061e-17	0.350059	0.335	0.302	4.04889e-13	0	NKTR
RBIS	1.71286e-17	0.315165	0.257	0.215	4.88182e-13	0	RBIS
PCGF5	1.78566e-17	0.541407	0.203	0.168	5.08931e-13	0	PCGF5
ODC1	1.95826e-17	0.346442	0.217	0.177	5.58125e-13	0	ODC1
EIF5A	1.99146e-17	0.414122	0.443	0.434	5.67587e-13	0	EIF5A
MIER1	2.16781e-17	0.507157	0.278	0.249	6.17847e-13	0	MIER1
FBXO7	2.38906e-17	0.562118	0.21	0.176	6.80906e-13	0	FBXO7
SMARCE1	2.73954e-17	0.493251	0.238	0.203	7.80797e-13	0	SMARCE1
H2AFV	3.28329e-17	0.352199	0.35	0.325	9.3577e-13	0	H2AFV
PPHLN1	9.39543e-17	0.622895	0.214	0.182	2.67779e-12	0	PPHLN1
RPS6KA3	1.22179e-16	0.70491	0.225	0.194	3.48223e-12	0	RPS6KA3
MECP2	1.91732e-16	0.467959	0.238	0.204	5.46455e-12	0	MECP2
SNRNP200	1.94447e-16	0.628874	0.222	0.19	5.54192e-12	0	SNRNP200
SRSF2	2.14925e-16	0.435568	0.427	0.415	6.12558e-12	0	SRSF2
SBDS	2.23593e-16	0.441743	0.34	0.32	6.37261e-12	0	SBDS
NSD3	3.39533e-16	0.35276	0.334	0.309	9.67702e-12	0	NSD3
RICTOR	3.76142e-16	0.534883	0.207	0.172	1.07204e-11	0	RICTOR
TNFRSF14	6.453e-16	0.448173	0.233	0.2	1.83917e-11	0	TNFRSF14
APRT	7.04237e-16	0.334469	0.374	0.354	2.00715e-11	0	APRT
NDUFA3	7.36673e-16	0.323424	0.405	0.39	2.09959e-11	0	NDUFA3
TAOK3	8.80073e-16	0.504448	0.278	0.251	2.5083e-11	0	TAOK3
HSPD1	1.01141e-15	0.808799	0.524	0.548	2.88263e-11	0	HSPD1
CAPZA1	2.31233e-15	0.350531	0.409	0.395	6.59036e-11	0	CAPZA1
SMARCA2	2.7117e-15	0.634267	0.232	0.203	7.72861e-11	0	SMARCA2
ACTR3	3.85635e-15	0.304404	0.437	0.424	1.0991e-10	0	ACTR3
REL	7.20552e-15	0.318369	0.398	0.371	2.05364e-10	0	REL
ZC3H15	7.72618e-15	0.331044	0.367	0.355	2.20204e-10	0	ZC3H15
CIR1	7.93588e-15	0.373415	0.296	0.27	2.26181e-10	0	CIR1
INTS6	8.15241e-15	0.717637	0.234	0.203	2.32352e-10	0	INTS6
ACTN4	1.31787e-14	0.376235	0.354	0.331	3.75605e-10	0	ACTN4
DNAJC8	1.35474e-14	0.442782	0.327	0.312	3.86115e-10	0	DNAJC8
TECR	1.91391e-14	0.459723	0.275	0.248	5.45484e-10	0	TECR
MEAF6	3.07238e-14	0.608695	0.222	0.196	8.75659e-10	0	MEAF6
BCL3	2.49564e-13	0.611614	0.201	0.172	7.11281e-09	0	BCL3
TUT4	4.00446e-13	0.512338	0.224	0.197	1.14131e-08	0	TUT4
CHD3	4.34512e-13	0.549531	0.204	0.177	1.2384e-08	0	CHD3
TBCB	4.47381e-13	0.466229	0.238	0.212	1.27508e-08	0	TBCB
SETX	4.53918e-13	0.628899	0.236	0.212	1.29371e-08	0	SETX
FAM133B	4.83431e-13	0.404309	0.37	0.358	1.37783e-08	0	FAM133B
GCC2	1.00456e-12	0.491477	0.305	0.289	2.86309e-08	0	GCC2
RBBP6	1.06661e-12	0.368903	0.299	0.277	3.03995e-08	0	RBBP6
ARF5	1.13201e-12	0.314177	0.276	0.25	3.22635e-08	0	ARF5
MYADM	1.22485e-12	0.68271	0.26	0.232	3.49094e-08	0	MYADM
RFC1	1.27809e-12	0.638153	0.238	0.217	3.64269e-08	0	RFC1
RNPS1	2.04765e-12	0.338282	0.301	0.283	5.83602e-08	0	RNPS1
ZBTB38	2.11577e-12	0.68281	0.212	0.188	6.03017e-08	0	ZBTB38
SSNA1	2.26329e-12	0.567354	0.21	0.186	6.45061e-08	0	SSNA1
WDR1	2.75822e-12	0.344845	0.3	0.283	7.86121e-08	0	WDR1
TOMM5	4.19961e-12	0.325978	0.274	0.252	1.19693e-07	0	TOMM5
FNBP4	5.17999e-12	0.412766	0.264	0.243	1.47635e-07	0	FNBP4
TANK	6.29143e-12	0.469752	0.265	0.243	1.79312e-07	0	TANK
OTUB1	6.81815e-12	0.484289	0.221	0.198	1.94324e-07	0	OTUB1
UBE2S	6.8822e-12	0.710398	0.228	0.204	1.9615e-07	0	UBE2S
SUMO1	9.41897e-12	0.369711	0.334	0.325	2.6845e-07	0	SUMO1
ENSA	1.23162e-11	0.367238	0.305	0.293	3.51024e-07	0	ENSA
HNRNPUL1	1.51484e-11	0.434825	0.282	0.266	4.31745e-07	0	HNRNPUL1
IL7R	1.63172e-11	0.388582	0.257	0.217	4.65057e-07	0	IL7R
FOXN3	2.61015e-11	0.516805	0.226	0.204	7.43918e-07	0	FOXN3
CALCOCO2	3.04105e-11	0.525332	0.226	0.205	8.6673e-07	0	CALCOCO2
CEMIP2	6.7854e-11	0.640859	0.224	0.2	1.93391e-06	0	CEMIP2
TIAL1	7.51765e-11	0.532781	0.225	0.206	2.14261e-06	0	TIAL1
REX1BD	1.24869e-10	0.484845	0.269	0.257	3.55888e-06	0	REX1BD
MAX	1.40633e-10	0.329908	0.226	0.203	4.00819e-06	0	MAX
PA2G4	1.49115e-10	0.324863	0.373	0.368	4.24993e-06	0	PA2G4
RNF114	2.23126e-10	0.527675	0.213	0.192	6.35932e-06	0	RNF114
CYTH1	2.31724e-10	0.315063	0.227	0.202	6.60436e-06	0	CYTH1
DNTTIP2	2.62386e-10	0.560102	0.245	0.228	7.47826e-06	0	DNTTIP2
SLTM	3.23631e-10	0.422596	0.315	0.306	9.22379e-06	0	SLTM
DNAJA4	3.65181e-10	0.80132	0.227	0.205	1.0408e-05	0	DNAJA4
NUDC	4.7687e-10	0.448004	0.292	0.279	1.35913e-05	0	NUDC
GOLGA7	5.94191e-10	0.52126	0.202	0.182	1.6935e-05	0	GOLGA7
UQCRFS1	6.28764e-10	0.369982	0.305	0.296	1.79204e-05	0	UQCRFS1
NABP1	1.57783e-09	0.561822	0.224	0.201	4.49699e-05	0	NABP1
RTF1	1.85976e-09	0.411435	0.325	0.32	5.30049e-05	0	RTF1
MRPS6	2.87929e-09	0.538822	0.225	0.207	8.20628e-05	0	MRPS6
KRR1	2.94572e-09	0.510482	0.229	0.212	8.39559e-05	0	KRR1
SLBP	2.97531e-09	0.464607	0.206	0.185	8.47992e-05	0	SLBP
CNOT2	7.03374e-09	0.446157	0.242	0.228	0.000200469	0	CNOT2
AKIRIN1	7.95801e-09	0.47074	0.211	0.193	0.000226811	0	AKIRIN1
PTPN2	8.40943e-09	0.497202	0.237	0.222	0.000239677	0	PTPN2
USP34	8.88667e-09	0.503226	0.233	0.219	0.000253279	0	USP34
NRBP1	1.16774e-08	0.523828	0.208	0.192	0.000332817	0	NRBP1
RC3H1	1.42242e-08	0.401449	0.23	0.214	0.000405405	0	RC3H1
C1orf56	1.72441e-08	0.722657	0.201	0.184	0.000491475	0	C1orf56
ABRACL	2.38513e-08	0.433114	0.271	0.261	0.000679786	0	ABRACL
LSM2	2.94468e-08	0.604691	0.202	0.187	0.000839265	0	LSM2
MRPL18	3.33276e-08	0.786459	0.282	0.275	0.00094987	0	MRPL18
DCP2	4.00062e-08	0.439069	0.217	0.2	0.00114022	0	DCP2
ZNF644	4.4414e-08	0.538753	0.206	0.19	0.00126584	0	ZNF644
TRMT112	5.1251e-08	0.309324	0.378	0.384	0.0014607	0	TRMT112
BDP1	5.16245e-08	0.602019	0.208	0.194	0.00147135	0	BDP1
UBE2N	6.46751e-08	0.364398	0.285	0.28	0.00184331	0	UBE2N
BRWD1	6.54966e-08	0.459204	0.203	0.187	0.00186672	0	BRWD1
LSM14A	6.57752e-08	0.430221	0.246	0.237	0.00187466	0	LSM14A
KDM5A	1.11084e-07	0.529354	0.241	0.232	0.00316601	0	KDM5A
DHX36	1.549e-07	0.469921	0.283	0.281	0.0044148	0	DHX36
SNW1	1.81426e-07	0.444871	0.25	0.242	0.00517083	0	SNW1
STRAP	2.87873e-07	0.338779	0.259	0.25	0.00820468	0	STRAP
PSMA5	4.94886e-07	0.532739	0.241	0.235	0.0141048	0	PSMA5
BPTF	6.21062e-07	0.496687	0.273	0.27	0.0177009	0	BPTF
SPTAN1	1.37205e-06	0.455055	0.22	0.208	0.0391047	0	SPTAN1
SMARCA5	1.6834e-06	0.518124	0.276	0.277	0.0479785	0	SMARCA5
HSP90AB1	1.73583e-06	0.44369	0.806	0.779	0.0494729	0	HSP90AB1
EIF2AK2	2.58299e-06	0.588233	0.203	0.192	0.0736177	0	EIF2AK2
PARP14	3.55467e-06	0.333525	0.25	0.239	0.101312	0	PARP14
DDX46	3.61686e-06	0.431262	0.285	0.287	0.103084	0	DDX46
PPP4R3A	3.73846e-06	0.378509	0.213	0.201	0.10655	0	PPP4R3A
EMD	6.18062e-06	0.306936	0.206	0.193	0.176154	0	EMD
PCM1	6.51701e-06	0.408524	0.256	0.253	0.185741	0	PCM1
GHITM	2.41929e-05	0.321424	0.291	0.298	0.689521	0	GHITM
DNAJB4	3.03344e-05	1.02152	0.255	0.252	0.864562	0	DNAJB4
MAT2B	3.48059e-05	0.554766	0.221	0.217	0.992003	0	MAT2B
ZRANB2	3.50975e-05	0.390748	0.273	0.274	1	0	ZRANB2
PYURF	4.04373e-05	0.37491	0.243	0.242	1	0	PYURF
ITSN2	5.00953e-05	0.310482	0.221	0.213	1	0	ITSN2
FAM177A1	5.45729e-05	0.517259	0.266	0.271	1	0	FAM177A1
ATRX	5.93141e-05	0.303974	0.344	0.354	1	0	ATRX
SERTAD1	6.41191e-05	0.493377	0.227	0.219	1	0	SERTAD1
TCP1	9.54672e-05	0.366986	0.334	0.342	1	0	TCP1
REST	0.000291741	0.394209	0.202	0.196	1	0	REST
BIRC2	0.000310602	0.4067	0.205	0.2	1	0	BIRC2
UPF2	0.000358756	0.419005	0.231	0.23	1	0	UPF2
FUBP1	0.000400871	0.390534	0.207	0.204	1	0	FUBP1
RSF1	0.000436378	0.337135	0.264	0.269	1	0	RSF1
CWC15	0.000465624	0.311737	0.238	0.24	1	0	CWC15
UBE2A	0.00126234	0.535541	0.213	0.214	1	0	UBE2A
PAFAH1B1	0.00139333	0.371045	0.228	0.231	1	0	PAFAH1B1
VPS4B	0.00152361	0.370089	0.228	0.23	1	0	VPS4B
DCTN3	0.00185815	0.315099	0.211	0.211	1	0	DCTN3
HSPA6	0.00186458	0.993614	0.274	0.281	1	0	HSPA6
THRAP3	0.00218714	0.339095	0.285	0.299	1	0	THRAP3
ATG12	0.00318646	0.418151	0.232	0.237	1	0	ATG12
ZC3H13	0.00336382	0.306239	0.17	0.205	1	0	ZC3H13
RAB1B	0.00681064	0.311372	0.201	0.204	1	0	RAB1B
STUB1	0.00759604	0.351093	0.199	0.201	1	0	STUB1
MRPL54	0.00946914	0.375994	0.209	0.214	1	0	MRPL54
IL7R1	0	2.64927	0.684	0.162	0	1	IL7R
LTB	0	2.69059	0.655	0.134	0	1	LTB
CD3E1	0	1.32841	0.663	0.211	0	1	CD3E
IL321	0	1.66493	0.728	0.294	0	1	IL32
SPOCK21	0	2.30742	0.534	0.122	0	1	SPOCK2
CD3D1	0	1.15433	0.598	0.192	0	1	CD3D
CD21	0	1.82435	0.566	0.174	0	1	CD2
CD691	0	1.66722	0.6	0.219	0	1	CD69
BIRC31	0	2.18969	0.557	0.185	0	1	BIRC3
CD3G1	0	1.01579	0.534	0.179	0	1	CD3G
BCL11B1	0	1.62398	0.483	0.139	0	1	BCL11B
RORA1	0	1.90283	0.462	0.15	0	1	RORA
TRBC21	0	1.4221	0.486	0.175	0	1	TRBC2
LEPROTL11	0	1.5512	0.569	0.267	0	1	LEPROTL1
ITK1	0	2.3493	0.366	0.077	0	1	ITK
BATF1	0	2.69552	0.381	0.111	0	1	BATF
MAF	0	2.4138	0.428	0.16	0	1	MAF
TRAC1	0	1.69027	0.368	0.107	0	1	TRAC
ICOS	0	3.82007	0.288	0.027	0	1	ICOS
CD28	0	3.06809	0.286	0.029	0	1	CD28
CTLA4	0	3.85941	0.281	0.027	0	1	CTLA4
TNFRSF4	0	4.46706	0.267	0.025	0	1	TNFRSF4
PIM2	0	1.964	0.323	0.095	0	1	PIM2
CD61	0	1.80656	0.303	0.081	0	1	CD6
SARAF1	0	1.32708	0.751	0.535	0	1	SARAF
KLRB11	0	1.86953	0.283	0.076	0	1	KLRB1
P2RY10	0	2.06908	0.27	0.067	0	1	P2RY10
MAL	0	1.03132	0.228	0.026	0	1	MAL
TNFRSF18	0	3.16572	0.236	0.035	0	1	TNFRSF18
CAMK4	0	1.87923	0.257	0.062	0	1	CAMK4
CD5	0	2.60637	0.231	0.037	0	1	CD5
TCF7	0	1.95114	0.249	0.059	0	1	TCF7
BTG11	0	0.860628	0.902	0.716	0	1	BTG1
CD27	0	2.22081	0.227	0.045	0	1	CD27
CCR7	0	2.81782	0.21	0.039	0	1	CCR7
TNFRSF25	0	2.30326	0.211	0.046	0	1	TNFRSF25
PRKCQ-AS1	0	2.23325	0.202	0.038	0	1	PRKCQ-AS1
RPS291	0	0.670119	0.936	0.897	0	1	RPS29
LINC-PINT1	6.08317e-299	1.72218	0.416	0.169	1.73377e-294	1	LINC-PINT
GPR183	2.76179e-291	1.56899	0.387	0.145	7.87136e-287	1	GPR183
PCED1B-AS11	5.98924e-291	1.21844	0.44	0.176	1.70699e-286	1	PCED1B-AS1
TNFAIP31	9.50414e-289	1.18258	0.68	0.396	2.70877e-284	1	TNFAIP3
CYTIP1	5.43074e-285	1.1339	0.503	0.227	1.54782e-280	1	CYTIP
AC058791.1	1.66625e-284	1.98554	0.314	0.108	4.74897e-280	1	AC058791.1
FLT3LG	1.96513e-284	1.90537	0.248	0.068	5.60081e-280	1	FLT3LG
PTPRC1	1.10189e-281	0.853464	0.746	0.431	3.1405e-277	1	PTPRC
CD71	1.68106e-281	1.15843	0.415	0.157	4.79119e-277	1	CD7
FYB11	3.67336e-278	0.920716	0.6	0.295	1.04694e-273	1	FYB1
CREM1	8.43891e-274	1.57155	0.468	0.227	2.40517e-269	1	CREM
CXCR41	9.85891e-269	1.09636	0.599	0.315	2.80989e-264	1	CXCR4
STK17B1	1.1718e-268	1.00305	0.643	0.359	3.33973e-264	1	STK17B
PIK3IP11	4.65649e-267	1.40041	0.365	0.14	1.32714e-262	1	PIK3IP1
TTC39C1	4.10827e-265	1.56592	0.325	0.116	1.1709e-260	1	TTC39C
ETS11	9.08097e-265	1.10256	0.594	0.317	2.58817e-260	1	ETS1
IKZF11	1.52672e-263	1.16041	0.459	0.2	4.35132e-259	1	IKZF1
RCAN3	2.75263e-263	1.60736	0.292	0.098	7.84526e-259	1	RCAN3
SOD11	7.29609e-262	1.34917	0.681	0.47	2.07946e-257	1	SOD1
ITM2A1	1.54924e-261	1.46267	0.375	0.146	4.41549e-257	1	ITM2A
TBC1D4	3.6943e-257	2.65033	0.226	0.066	1.05291e-252	1	TBC1D4
RPS271	3.55089e-248	0.590841	0.963	0.949	1.01204e-243	1	RPS27
TPT1	1.26409e-247	0.50455	0.965	0.971	3.60279e-243	1	TPT1
ARID5B	3.92634e-244	1.49322	0.478	0.247	1.11905e-239	1	ARID5B
IL2RG1	2.85369e-240	1.01535	0.522	0.253	8.1333e-236	1	IL2RG
PBXIP1	4.29704e-240	1.80322	0.287	0.102	1.2247e-235	1	PBXIP1
RASGRP11	3.74096e-239	1.55728	0.253	0.078	1.06621e-234	1	RASGRP1
RPL34	1.52855e-236	0.559992	0.953	0.936	4.35652e-232	1	RPL34
CD2471	2.12569e-236	1.03327	0.322	0.113	6.05842e-232	1	CD247
TIGIT1	7.55894e-235	1.9355	0.208	0.057	2.15437e-230	1	TIGIT
TRAF1	4.28524e-230	1.84101	0.217	0.062	1.22133e-225	1	TRAF1
RHOH1	7.78525e-229	0.974414	0.41	0.174	2.21888e-224	1	RHOH
RPS27A1	1.4104e-226	0.574161	0.944	0.927	4.01977e-222	1	RPS27A
CLEC2D1	6.0408e-225	1.31466	0.346	0.137	1.72169e-220	1	CLEC2D
STK41	4.20981e-224	1.12202	0.566	0.327	1.19984e-219	1	STK4
DDX241	1.87078e-223	0.947175	0.674	0.458	5.33191e-219	1	DDX24
PDE3B	9.33583e-220	1.62911	0.238	0.076	2.6608e-215	1	PDE3B
ZFP36L21	7.09636e-219	1.11255	0.718	0.519	2.02253e-214	1	ZFP36L2
FCMR	2.91683e-218	1.57164	0.232	0.072	8.31327e-214	1	FCMR
RPS25	9.16262e-218	0.6505	0.923	0.882	2.61144e-213	1	RPS25
SELL	7.87439e-217	1.15136	0.272	0.094	2.24428e-212	1	SELL
ACAP11	8.18755e-217	1.11745	0.389	0.167	2.33353e-212	1	ACAP1
RPL171	3.5043e-215	0.611275	0.889	0.798	9.98762e-211	1	RPL17
FAM107B1	1.99592e-213	1.22151	0.538	0.309	5.68857e-209	1	FAM107B
RPS15A1	1.34137e-212	0.566541	0.944	0.926	3.82305e-208	1	RPS15A
PRDM11	6.5035e-208	1.48969	0.411	0.202	1.85356e-203	1	PRDM1
LAT1	1.84748e-207	1.33989	0.272	0.096	5.26551e-203	1	LAT
ARHGAP151	1.05745e-202	1.3995	0.283	0.106	3.01383e-198	1	ARHGAP15
DNAJB11	2.71878e-201	1.13206	0.754	0.554	7.74881e-197	1	DNAJB1
RPSA1	7.10536e-201	0.739837	0.881	0.787	2.0251e-196	1	RPSA
LIME11	5.58941e-199	1.18991	0.29	0.108	1.59304e-194	1	LIME1
RPL39	1.45192e-198	0.464013	0.954	0.947	4.13812e-194	1	RPL39
HSPA81	8.03963e-198	0.906813	0.848	0.664	2.29138e-193	1	HSPA8
OXNAD11	5.91388e-197	1.3193	0.252	0.088	1.68552e-192	1	OXNAD1
RPS261	1.00965e-196	0.608312	0.902	0.857	2.87761e-192	1	RPS26
LEF1	4.04082e-196	1.80328	0.204	0.064	1.15167e-191	1	LEF1
GAS5	6.09599e-196	0.775717	0.593	0.347	1.73742e-191	1	GAS5
RPL13	2.14099e-194	0.613705	0.963	0.946	6.10203e-190	1	RPL13
CDC42SE21	7.88352e-194	0.930528	0.514	0.291	2.24688e-189	1	CDC42SE2
LCK1	9.23436e-194	1.14418	0.305	0.117	2.63189e-189	1	LCK
RPS12	1.21428e-193	0.619245	0.947	0.935	3.46081e-189	1	RPS12
BCL2	7.411e-193	1.49556	0.272	0.103	2.11221e-188	1	BCL2
RGS11	8.10541e-193	1.29255	0.38	0.175	2.31012e-188	1	RGS1
B2M1	2.47692e-191	0.467528	0.977	0.965	7.05948e-187	1	B2M
ISG201	1.12762e-189	1.01033	0.409	0.194	3.21384e-185	1	ISG20
SNHG61	1.18744e-187	0.809887	0.587	0.353	3.38431e-183	1	SNHG6
GPR1711	1.91623e-185	1.76441	0.206	0.066	5.46145e-181	1	GPR171
AC026979.2	5.16408e-185	1.56183	0.242	0.087	1.47182e-180	1	AC026979.2
SRSF71	6.41758e-185	0.970384	0.639	0.428	1.82907e-180	1	SRSF7
CACYBP1	1.45093e-184	1.40407	0.566	0.387	4.1353e-180	1	CACYBP
STK17A1	1.85931e-183	0.89478	0.511	0.279	5.29922e-179	1	STK17A
CD481	1.63872e-180	0.726036	0.514	0.273	4.67052e-176	1	CD48
FYN1	3.78697e-180	1.17942	0.377	0.18	1.07932e-175	1	FYN
FXYD5	1.20946e-179	1.04241	0.618	0.429	3.44708e-175	1	FXYD5
RPS3A	3.42686e-179	0.534741	0.937	0.917	9.76689e-175	1	RPS3A
SEPTIN61	1.26894e-178	1.12338	0.344	0.154	3.61661e-174	1	SEPTIN6
RAPGEF6	4.84696e-178	1.52546	0.257	0.099	1.38143e-173	1	RAPGEF6
JAK3	8.47775e-177	1.38305	0.276	0.111	2.41624e-172	1	JAK3
SAMSN11	1.26685e-176	0.820782	0.428	0.21	3.61065e-172	1	SAMSN1
RPL32	2.80538e-176	0.522988	0.943	0.935	7.9956e-172	1	RPL32
SKAP11	3.80409e-175	1.16318	0.274	0.105	1.0842e-170	1	SKAP1
RPS211	1.56453e-171	0.573726	0.929	0.879	4.45908e-167	1	RPS21
HELB1	1.09774e-167	1.62181	0.254	0.101	3.12866e-163	1	HELB
IL2RB1	1.61171e-164	1.24448	0.248	0.094	4.59354e-160	1	IL2RB
MALAT1	6.434e-164	0.57741	0.996	0.974	1.83376e-159	1	MALAT1
STAT41	6.1364e-163	1.48215	0.213	0.075	1.74894e-158	1	STAT4
TSPYL21	2.14559e-160	1.43204	0.384	0.204	6.11514e-156	1	TSPYL2
EML41	2.14594e-160	1.00982	0.475	0.279	6.11613e-156	1	EML4
HSP90AA11	5.32586e-160	0.939662	0.955	0.85	1.51792e-155	1	HSP90AA1
DUSP16	7.04874e-159	2.01609	0.203	0.074	2.00896e-154	1	DUSP16
SMAP2	1.49833e-158	1.07765	0.4	0.215	4.27038e-154	1	SMAP2
SMCHD11	2.31403e-158	0.883706	0.517	0.318	6.59522e-154	1	SMCHD1
PPP2R5C1	2.95359e-157	1.00111	0.48	0.287	8.41802e-153	1	PPP2R5C
NIBAN1	7.0655e-157	1.45474	0.232	0.09	2.01374e-152	1	NIBAN1
PTPRCAP1	4.7549e-155	0.925816	0.298	0.126	1.35519e-150	1	PTPRCAP
GYPC1	8.35979e-153	0.954786	0.397	0.208	2.38262e-148	1	GYPC
RPL36A	1.59799e-152	0.523995	0.885	0.831	4.55443e-148	1	RPL36A
RPL30	1.72213e-152	0.539301	0.94	0.925	4.90824e-148	1	RPL30
HSPD11	3.37683e-152	1.31998	0.657	0.529	9.62429e-148	1	HSPD1
LDHB	1.53937e-151	0.805797	0.612	0.428	4.38737e-147	1	LDHB
HSPE11	3.07338e-150	1.24221	0.704	0.578	8.75945e-146	1	HSPE1
CNOT6L1	1.30765e-148	1.35785	0.414	0.241	3.72694e-144	1	CNOT6L
CYLD1	6.41117e-148	1.03671	0.396	0.215	1.82725e-143	1	CYLD
SNHG51	3.22006e-147	0.649705	0.615	0.388	9.17749e-143	1	SNHG5
UGP2	3.88758e-146	1.72873	0.411	0.251	1.108e-141	1	UGP2
HSP90AB11	3.40641e-144	0.85132	0.901	0.768	9.70861e-140	1	HSP90AB1
CD961	1.0363e-142	0.909933	0.285	0.123	2.95356e-138	1	CD96
TRBC11	6.17207e-142	0.83916	0.301	0.132	1.7591e-137	1	TRBC1
DOK21	7.25804e-142	1.16416	0.321	0.155	2.06861e-137	1	DOK2
RPL28	1.56472e-141	0.409247	0.959	0.948	4.45961e-137	1	RPL28
SYNE21	2.89226e-141	0.972641	0.44	0.253	8.24324e-137	1	SYNE2
SELENOK1	3.60872e-140	1.00406	0.584	0.424	1.02852e-135	1	SELENOK
DNAJA11	8.25584e-140	1.04961	0.682	0.539	2.353e-135	1	DNAJA1
ZC3HAV11	8.41742e-140	1.24627	0.409	0.235	2.39905e-135	1	ZC3HAV1
ANKRD121	1.9334e-139	0.825663	0.566	0.384	5.51038e-135	1	ANKRD12
CDKN1B1	2.26865e-138	1.18875	0.364	0.199	6.46589e-134	1	CDKN1B
TENT5C1	4.35329e-138	1.40002	0.234	0.096	1.24073e-133	1	TENT5C
MBNL11	5.18282e-138	0.648804	0.685	0.497	1.47716e-133	1	MBNL1
TAGAP1	5.12059e-136	1.15588	0.293	0.136	1.45942e-131	1	TAGAP
TNFAIP8	5.99456e-135	1.25947	0.343	0.181	1.70851e-130	1	TNFAIP8
PPP1R21	6.232e-135	1.12549	0.493	0.326	1.77618e-130	1	PPP1R2
PABPC1	5.25234e-134	0.540146	0.889	0.806	1.49697e-129	1	PABPC1
AC016831.5	5.30584e-134	1.6549	0.222	0.093	1.51222e-129	1	AC016831.5
NOP581	4.61683e-133	1.01878	0.438	0.267	1.31584e-128	1	NOP58
RPL37	4.04492e-132	0.406225	0.951	0.933	1.15284e-127	1	RPL37
RPL21	5.04835e-132	0.433553	0.912	0.88	1.43883e-127	1	RPL21
RAC21	1.03201e-130	0.628666	0.517	0.305	2.94132e-126	1	RAC2
SESN3	2.27481e-130	1.87807	0.216	0.091	6.48344e-126	1	SESN3
EEF1G	8.14306e-130	0.660273	0.694	0.508	2.32085e-125	1	EEF1G
CHORDC11	1.04061e-129	1.27981	0.464	0.303	2.96584e-125	1	CHORDC1
CRYBG1	1.45838e-129	1.50595	0.267	0.127	4.15654e-125	1	CRYBG1
RPL14	4.82422e-129	0.47242	0.928	0.885	1.37495e-124	1	RPL14
CCND21	7.76154e-128	1.20387	0.335	0.176	2.21212e-123	1	CCND2
ELF11	2.62647e-127	0.734044	0.574	0.397	7.48569e-123	1	ELF1
GBP51	2.65308e-127	1.09149	0.294	0.14	7.56154e-123	1	GBP5
DEDD21	7.19846e-127	1.20106	0.338	0.183	2.05163e-122	1	DEDD2
RPL10	2.04229e-126	0.538072	0.951	0.947	5.82073e-122	1	RPL10
EEF1D1	5.52002e-126	0.564042	0.814	0.715	1.57326e-121	1	EEF1D
KLF21	4.62624e-125	0.972671	0.508	0.332	1.31852e-120	1	KLF2
HSPH11	1.05967e-123	1.05556	0.595	0.452	3.02016e-119	1	HSPH1
SOCS1	2.49345e-123	1.443	0.227	0.099	7.10657e-119	1	SOCS1
CD521	8.28527e-123	0.31212	0.655	0.394	2.36139e-118	1	CD52
GPRIN31	4.81919e-122	0.998386	0.311	0.157	1.37352e-117	1	GPRIN3
RPL11	1.20824e-121	0.442582	0.946	0.927	3.44359e-117	1	RPL11
PTPN71	1.29914e-121	1.08982	0.279	0.132	3.70269e-117	1	PTPN7
NR3C11	1.11242e-120	1.2342	0.409	0.256	3.17051e-116	1	NR3C1
PIK3R11	2.34322e-120	1.03591	0.439	0.276	6.67842e-116	1	PIK3R1
DUSP41	4.2772e-120	1.61817	0.282	0.144	1.21904e-115	1	DUSP4
RPLP1	5.61384e-120	0.337316	0.965	0.967	1.6e-115	1	RPLP1
RPL18A	8.07452e-120	0.455621	0.933	0.902	2.30132e-115	1	RPL18A
NABP11	8.60833e-120	1.25707	0.339	0.187	2.45346e-115	1	NABP1
FNBP11	1.98966e-119	0.919125	0.419	0.252	5.67074e-115	1	FNBP1
ICAM31	1.51679e-118	0.857024	0.299	0.145	4.323e-114	1	ICAM3
RPS31	2.42172e-116	0.630384	0.918	0.875	6.90215e-112	1	RPS3
SEPTIN11	8.86746e-116	1.10631	0.205	0.083	2.52731e-111	1	SEPTIN1
LINC011381	1.92119e-115	1.27352	0.221	0.095	5.47558e-111	1	LINC01138
RPS191	6.75262e-114	0.382962	0.944	0.92	1.92457e-109	1	RPS19
GPBP11	7.54959e-113	0.876242	0.517	0.358	2.15171e-108	1	GPBP1
ZNF3311	2.24811e-112	1.04903	0.309	0.162	6.40735e-108	1	ZNF331
TLE51	4.44023e-112	0.730929	0.458	0.283	1.26551e-107	1	TLE5
RGS101	6.82604e-112	0.604846	0.414	0.243	1.94549e-107	1	RGS10
RHBDD2	1.39094e-111	1.37788	0.268	0.137	3.96432e-107	1	RHBDD2
RPL5	2.61953e-111	0.488916	0.891	0.84	7.46593e-107	1	RPL5
RGCC	1.15686e-109	0.826083	0.357	0.196	3.29717e-105	1	RGCC
PTGER41	1.78766e-108	1.3112	0.249	0.121	5.095e-104	1	PTGER4
IRF11	5.13572e-108	0.683986	0.565	0.386	1.46373e-103	1	IRF1
RPS6	6.21812e-108	0.38845	0.937	0.909	1.77223e-103	1	RPS6
SATB1	2.5413e-107	1.4811	0.279	0.149	7.24297e-103	1	SATB1
EMB1	3.0776e-107	0.747953	0.34	0.185	8.77146e-103	1	EMB
EEF1A1	3.8701e-106	0.612445	0.97	0.964	1.10302e-101	1	EEF1A1
RPL9	9.1108e-106	0.305951	0.918	0.889	2.59667e-101	1	RPL9
SYTL31	1.47263e-105	1.03826	0.241	0.112	4.19716e-101	1	SYTL3
GNG21	1.47317e-105	0.762585	0.34	0.183	4.19868e-101	1	GNG2
KLF6	3.53481e-105	0.717114	0.767	0.633	1.00746e-100	1	KLF6
RPS28	2.20199e-104	0.389009	0.95	0.939	6.2759e-100	1	RPS28
LINC01578	2.48752e-104	0.696113	0.386	0.223	7.08969e-100	1	LINC01578
EVL1	2.54786e-104	0.570639	0.449	0.268	7.26166e-100	1	EVL
ARID5A	6.35462e-104	1.18289	0.27	0.14	1.81113e-99	1	ARID5A
MALT1	9.46261e-104	1.30398	0.252	0.128	2.69694e-99	1	MALT1
ARHGDIB1	1.15558e-103	0.474471	0.68	0.499	3.29353e-99	1	ARHGDIB
PDCD41	2.21479e-103	0.934233	0.412	0.262	6.31236e-99	1	PDCD4
SNHG29	1.40909e-102	0.484484	0.579	0.389	4.01606e-98	1	SNHG29
AAK11	3.17966e-101	0.794404	0.472	0.32	9.06236e-97	1	AAK1
CLK11	8.06407e-101	0.925653	0.523	0.377	2.29834e-96	1	CLK1
TIFA	5.71481e-100	1.79886	0.202	0.093	1.62878e-95	1	TIFA
EEF1B2	6.61017e-100	0.545823	0.784	0.713	1.88397e-95	1	EEF1B2
RPL3	1.76808e-99	0.561864	0.905	0.859	5.03921e-95	1	RPL3
RPS8	2.36598e-99	0.335954	0.948	0.931	6.74329e-95	1	RPS8
CD44	4.90955e-99	0.317535	0.645	0.433	1.39927e-94	1	CD44
NDFIP1	1.30609e-98	0.859827	0.449	0.312	3.72247e-94	1	NDFIP1
RPLP2	3.8e-98	0.372543	0.925	0.911	1.08304e-93	1	RPLP2
CELF21	4.3904e-98	0.559727	0.452	0.28	1.25131e-93	1	CELF2
BCAS21	1.2618e-97	1.02011	0.36	0.219	3.59627e-93	1	BCAS2
RPL6	4.76283e-96	0.359545	0.921	0.882	1.35745e-91	1	RPL6
CORO1A1	5.66863e-96	0.440033	0.5	0.303	1.61562e-91	1	CORO1A
UBE2B	2.56175e-95	0.700193	0.555	0.421	7.30123e-91	1	UBE2B
RPS16	2.89094e-95	0.414297	0.903	0.866	8.23948e-91	1	RPS16
RPL19	2.88643e-94	0.510896	0.928	0.902	8.2266e-90	1	RPL19
NOP531	2.99675e-94	0.761923	0.553	0.428	8.54103e-90	1	NOP53
TSC22D31	6.60737e-94	0.553057	0.638	0.48	1.88317e-89	1	TSC22D3
EPC11	1.0497e-93	0.737595	0.46	0.312	2.99174e-89	1	EPC1
DNAJB41	3.14006e-93	1.35473	0.368	0.237	8.94949e-89	1	DNAJB4
RNF2131	2.54981e-92	0.853382	0.535	0.384	7.26721e-88	1	RNF213
PHTF2	1.29909e-91	1.42582	0.206	0.1	3.70253e-87	1	PHTF2
NPM1	2.05618e-91	0.396737	0.803	0.694	5.86031e-87	1	NPM1
RPS4Y11	5.5356e-91	0.58634	0.624	0.49	1.5777e-86	1	RPS4Y1
ARID4B1	5.11438e-90	0.717108	0.473	0.33	1.45765e-85	1	ARID4B
RPL36	1.67002e-88	0.327145	0.926	0.897	4.75974e-84	1	RPL36
LIMD21	1.68462e-88	0.600095	0.392	0.234	4.80135e-84	1	LIMD2
FOXP1	2.09764e-88	0.711347	0.495	0.351	5.97849e-84	1	FOXP1
RIPOR21	8.1402e-88	0.567568	0.252	0.125	2.32004e-83	1	RIPOR2
CD4	1.06088e-87	1.07025	0.211	0.103	3.02363e-83	1	CD4
SEMA4D1	1.11143e-87	0.776711	0.266	0.14	3.16768e-83	1	SEMA4D
EZR	1.1691e-87	0.685454	0.559	0.411	3.33204e-83	1	EZR
CCNH1	2.11696e-86	0.942612	0.334	0.203	6.03355e-82	1	CCNH
HNRNPLL	6.351e-86	1.40258	0.209	0.105	1.8101e-81	1	HNRNPLL
EVI2A1	8.72744e-86	0.816407	0.274	0.148	2.48741e-81	1	EVI2A
MRPL181	1.48861e-85	1.30584	0.382	0.262	4.24268e-81	1	MRPL18
RPS18	4.29109e-85	0.322324	0.949	0.928	1.223e-80	1	RPS18
SEPTIN91	5.5809e-85	0.712812	0.34	0.201	1.59061e-80	1	SEPTIN9
IL10RA1	6.49309e-85	0.91857	0.266	0.144	1.85059e-80	1	IL10RA
TRAF3IP31	2.34117e-84	0.857608	0.228	0.112	6.67256e-80	1	TRAF3IP3
RPL36AL1	3.26653e-83	0.431876	0.75	0.655	9.30994e-79	1	RPL36AL
LBH1	7.47353e-82	0.923055	0.274	0.151	2.13003e-77	1	LBH
ARHGEF11	2.2078e-81	0.766654	0.341	0.205	6.29246e-77	1	ARHGEF1
RHOF1	4.45516e-81	0.942399	0.22	0.11	1.26976e-76	1	RHOF
RPS13	4.75279e-81	0.367663	0.914	0.901	1.35459e-76	1	RPS13
PNRC11	1.63987e-80	0.317467	0.773	0.649	4.67378e-76	1	PNRC1
CASP81	3.63484e-80	1.12068	0.232	0.122	1.03596e-75	1	CASP8
PELI1	6.55595e-80	0.92981	0.325	0.2	1.86851e-75	1	PELI1
DDX51	1.03032e-79	0.368482	0.885	0.785	2.93651e-75	1	DDX5
CORO1B	3.55775e-79	1.14413	0.278	0.166	1.01399e-74	1	CORO1B
CCDC88C1	1.03554e-78	0.939394	0.205	0.1	2.95139e-74	1	CCDC88C
ARL4C1	7.2203e-78	0.518411	0.421	0.269	2.05786e-73	1	ARL4C
HSPA1B1	9.54373e-78	0.853008	0.611	0.531	2.72006e-73	1	HSPA1B
RPL22	9.8945e-78	0.304678	0.898	0.856	2.82003e-73	1	RPL22
HSPA1A1	1.4049e-77	0.787495	0.633	0.522	4.00412e-73	1	HSPA1A
RPL10A	2.09919e-77	0.33268	0.881	0.817	5.9829e-73	1	RPL10A
RELB1	4.33178e-77	0.922668	0.301	0.179	1.2346e-72	1	RELB
AHSA11	1.96797e-76	1.07435	0.372	0.256	5.60891e-72	1	AHSA1
GSTK11	3.95695e-76	0.681603	0.455	0.327	1.12777e-71	1	GSTK1
C12orf571	6.01647e-76	0.51771	0.571	0.429	1.71475e-71	1	C12orf57
RESF11	6.45315e-76	0.490869	0.337	0.199	1.83921e-71	1	RESF1
GMFG1	7.50637e-76	0.425267	0.498	0.344	2.13939e-71	1	GMFG
RPL18	3.15708e-74	0.398707	0.915	0.884	8.998e-70	1	RPL18
ZFAND2A1	3.0615e-73	0.950107	0.426	0.298	8.72557e-69	1	ZFAND2A
SLA1	3.45925e-73	0.625237	0.293	0.169	9.85921e-69	1	SLA
RNF19A1	7.90549e-73	0.869238	0.405	0.286	2.25314e-68	1	RNF19A
RPL35A	1.50593e-72	0.353946	0.916	0.905	4.29206e-68	1	RPL35A
G3BP21	3.63572e-72	0.810407	0.423	0.307	1.03622e-67	1	G3BP2
RPS23	2.18927e-71	0.313195	0.934	0.911	6.23963e-67	1	RPS23
TUBA4A1	4.85398e-71	0.509895	0.277	0.159	1.38343e-66	1	TUBA4A
IKZF31	5.57983e-71	0.442866	0.282	0.156	1.59031e-66	1	IKZF3
AMD11	2.93117e-70	0.870843	0.401	0.279	8.35412e-66	1	AMD1
DOCK10	3.79205e-70	0.970878	0.215	0.114	1.08077e-65	1	DOCK10
WIPF11	1.4659e-69	0.460606	0.455	0.31	4.17796e-65	1	WIPF1
ANKRD441	2.03943e-69	0.638717	0.292	0.171	5.81259e-65	1	ANKRD44
RPL4	4.08881e-69	0.572882	0.786	0.716	1.16535e-64	1	RPL4
GBP21	7.07756e-69	0.929616	0.333	0.219	2.01717e-64	1	GBP2
RBM381	8.51668e-69	0.763812	0.221	0.117	2.42734e-64	1	RBM38
HINT1	1.33772e-68	0.35852	0.736	0.629	3.81264e-64	1	HINT1
NSD31	1.84477e-68	0.685323	0.42	0.299	5.25778e-64	1	NSD3
HNRNPA1	2.5536e-68	0.352245	0.772	0.681	7.27802e-64	1	HNRNPA1
SNHG8	4.79773e-68	0.584333	0.561	0.446	1.3674e-63	1	SNHG8
DUSP21	6.64973e-68	0.477644	0.36	0.227	1.89524e-63	1	DUSP2
KMT2E1	8.70972e-68	0.537084	0.559	0.435	2.48236e-63	1	KMT2E
TMEM173	9.70669e-68	1.18314	0.2	0.107	2.7665e-63	1	TMEM173
MCUB	3.42669e-67	0.856451	0.229	0.128	9.76641e-63	1	MCUB
C9orf781	4.80922e-67	0.625599	0.405	0.285	1.37067e-62	1	C9orf78
PDE4B	5.61757e-67	0.666124	0.286	0.173	1.60106e-62	1	PDE4B
FAU1	1.31329e-66	0.312622	0.911	0.888	3.74301e-62	1	FAU
STAT31	2.47199e-66	0.665945	0.469	0.351	7.04541e-62	1	STAT3
GPSM31	4.12893e-66	0.572821	0.375	0.244	1.17679e-61	1	GPSM3
PLAAT41	1.4054e-65	0.422523	0.322	0.187	4.00554e-61	1	PLAAT4
TRA2B1	8.12549e-65	0.556354	0.603	0.481	2.31585e-60	1	TRA2B
RPS4X	1.72667e-64	0.378987	0.907	0.87	4.92118e-60	1	RPS4X
CLDND11	3.69411e-64	0.757669	0.363	0.251	1.05286e-59	1	CLDND1
JUND1	4.00095e-64	0.73921	0.72	0.63	1.14031e-59	1	JUND
PPM1K1	4.96476e-64	1.07262	0.237	0.137	1.41501e-59	1	PPM1K
RPS14	1.1507e-63	0.393056	0.931	0.914	3.27961e-59	1	RPS14
DNAJB61	2.88456e-63	0.670677	0.578	0.463	8.22128e-59	1	DNAJB6
ZC3H7A	3.07421e-63	1.02886	0.24	0.143	8.7618e-59	1	ZC3H7A
SLC5A31	2.30384e-62	1.21119	0.284	0.183	6.56616e-58	1	SLC5A3
EIF4A21	7.3287e-62	0.520944	0.626	0.516	2.08875e-57	1	EIF4A2
IL6ST	8.80111e-62	0.635944	0.368	0.251	2.5084e-57	1	IL6ST
CHD21	2.71913e-61	0.742088	0.381	0.269	7.74978e-57	1	CHD2
SFXN1	8.31387e-61	0.983232	0.228	0.133	2.36954e-56	1	SFXN1
TOMM7	1.637e-60	0.313695	0.783	0.706	4.66563e-56	1	TOMM7
PMAIP11	6.80859e-60	1.08528	0.372	0.264	1.94052e-55	1	PMAIP1
CENPC1	7.76512e-60	0.837702	0.268	0.165	2.21314e-55	1	CENPC
TLK1	1.66196e-59	1.02485	0.24	0.145	4.73675e-55	1	TLK1
GATA3	7.03883e-59	0.449592	0.304	0.182	2.00614e-54	1	GATA3
SON1	7.87629e-59	0.363537	0.717	0.598	2.24482e-54	1	SON
EIF3E	1.09149e-58	0.374062	0.633	0.515	3.11087e-54	1	EIF3E
GIMAP71	1.62248e-58	0.57734	0.258	0.151	4.62424e-54	1	GIMAP7
PTPN221	2.38276e-58	0.657154	0.222	0.123	6.79109e-54	1	PTPN22
APBB1IP1	3.9221e-58	0.684005	0.252	0.148	1.11784e-53	1	APBB1IP
FRMD4B	1.59318e-57	1.34708	0.209	0.123	4.54072e-53	1	FRMD4B
SNHG1	1.74749e-57	0.86909	0.207	0.115	4.98053e-53	1	SNHG1
BTG31	1.85844e-57	0.859163	0.362	0.258	5.29674e-53	1	BTG3
PRKCH1	2.68271e-57	0.720376	0.261	0.157	7.64599e-53	1	PRKCH
CIRBP1	5.07971e-57	0.42034	0.619	0.518	1.44777e-52	1	CIRBP
KIF2A1	7.98003e-57	0.692599	0.271	0.17	2.27439e-52	1	KIF2A
IDS1	1.36499e-55	0.622685	0.404	0.296	3.89036e-51	1	IDS
GPR651	1.16575e-54	0.898386	0.207	0.117	3.32249e-50	1	GPR65
FAM177A11	3.06022e-54	0.861912	0.355	0.259	8.72192e-50	1	FAM177A1
DDIT4	2.1751e-53	0.499204	0.526	0.407	6.19926e-49	1	DDIT4
BIN21	2.20446e-53	0.378028	0.251	0.146	6.28293e-49	1	BIN2
SLC38A11	2.06769e-52	0.529035	0.352	0.238	5.89311e-48	1	SLC38A1
SNHG32	2.2293e-52	0.722436	0.238	0.144	6.35373e-48	1	SNHG32
HBP1	2.8801e-52	0.772583	0.294	0.198	8.20856e-48	1	HBP1
JUNB	4.71104e-52	0.571074	0.717	0.631	1.34269e-47	1	JUNB
EPB41	6.61587e-52	0.82888	0.214	0.126	1.88559e-47	1	EPB41
PRRC2C1	7.40203e-52	0.361681	0.667	0.562	2.10965e-47	1	PRRC2C
RBM391	1.14184e-51	0.304262	0.71	0.603	3.25435e-47	1	RBM39
GSPT1	1.23581e-51	0.804133	0.323	0.231	3.52219e-47	1	GSPT1
NDUFV2	2.37069e-51	0.684004	0.415	0.32	6.75669e-47	1	NDUFV2
ATM1	2.62798e-51	0.626149	0.306	0.205	7.49e-47	1	ATM
RASSF51	8.49057e-51	0.623725	0.242	0.147	2.4199e-46	1	RASSF5
SNHG3	5.80444e-50	0.624718	0.204	0.117	1.65432e-45	1	SNHG3
MBP1	7.70465e-50	0.546798	0.343	0.234	2.1959e-45	1	MBP
CYFIP21	7.97741e-50	0.522685	0.216	0.124	2.27364e-45	1	CYFIP2
MGAT4A1	9.7581e-50	0.693863	0.293	0.197	2.78116e-45	1	MGAT4A
ASXL1	4.23178e-49	0.846436	0.254	0.164	1.2061e-44	1	ASXL1
RSBN1	9.88246e-49	0.917896	0.228	0.143	2.8166e-44	1	RSBN1
RBMX	1.33016e-48	0.484721	0.489	0.389	3.7911e-44	1	RBMX
RPS2	5.29208e-48	0.32068	0.93	0.901	1.5083e-43	1	RPS2
PARP81	6.62085e-48	0.65575	0.223	0.134	1.88701e-43	1	PARP8
GLS1	1.30824e-47	0.885851	0.344	0.253	3.72863e-43	1	GLS
RASA21	1.89362e-47	0.669922	0.251	0.159	5.397e-43	1	RASA2
TOB1	3.78337e-47	0.6627	0.324	0.226	1.0783e-42	1	TOB1
RPS5	1.36499e-46	0.354507	0.849	0.797	3.89035e-42	1	RPS5
ISCA11	1.93387e-46	0.757738	0.252	0.166	5.51172e-42	1	ISCA1
PER1	5.58313e-46	0.521178	0.272	0.18	1.59125e-41	1	PER1
FKBP5	6.31052e-46	0.85843	0.25	0.164	1.79856e-41	1	FKBP5
PAG11	1.66696e-44	0.512349	0.275	0.182	4.751e-40	1	PAG1
EEF2	2.2263e-44	0.501316	0.72	0.663	6.34518e-40	1	EEF2
DDX21	4.57887e-44	0.464	0.52	0.43	1.30502e-39	1	DDX21
CEBPZ1	8.50378e-44	0.694735	0.333	0.243	2.42366e-39	1	CEBPZ
JAK11	9.58831e-44	0.438899	0.529	0.43	2.73276e-39	1	JAK1
ARL6IP51	1.58273e-43	0.59299	0.467	0.379	4.51095e-39	1	ARL6IP5
NR4A21	2.4655e-43	0.772761	0.317	0.224	7.02693e-39	1	NR4A2
SBDS1	3.19679e-42	0.556238	0.401	0.313	9.11118e-38	1	SBDS
SIAH2	4.43176e-42	0.847429	0.205	0.128	1.2631e-37	1	SIAH2
DNAJA41	4.79285e-42	1.0307	0.282	0.199	1.36601e-37	1	DNAJA4
ITGA41	5.44087e-42	0.627501	0.268	0.177	1.5507e-37	1	ITGA4
GTF3A1	1.48821e-41	0.483281	0.365	0.27	4.24155e-37	1	GTF3A
RPS10	1.65886e-41	0.40064	0.672	0.572	4.72792e-37	1	RPS10
YWHAB	2.19372e-41	0.400031	0.659	0.574	6.25231e-37	1	YWHAB
RGS21	2.69309e-41	0.695155	0.355	0.26	7.67557e-37	1	RGS2
BAG3	3.97209e-41	0.402527	0.375	0.271	1.13208e-36	1	BAG3
NOSIP	9.52213e-41	0.869308	0.231	0.154	2.7139e-36	1	NOSIP
AKAP131	1.23435e-40	0.480194	0.478	0.385	3.51803e-36	1	AKAP13
DDX61	1.42009e-40	0.531197	0.399	0.309	4.04739e-36	1	DDX6
SF1	1.89541e-40	0.457862	0.511	0.43	5.40212e-36	1	SF1
CYTOR1	1.89845e-40	0.715967	0.358	0.266	5.41078e-36	1	CYTOR
HNRNPU	3.25051e-40	0.513832	0.684	0.597	9.26427e-36	1	HNRNPU
OPTN1	8.43878e-40	0.582901	0.311	0.222	2.40514e-35	1	OPTN
SAMD91	1.13435e-39	0.795075	0.227	0.148	3.23301e-35	1	SAMD9
VAMP21	1.77257e-39	0.420706	0.449	0.358	5.05199e-35	1	VAMP2
DNAJB9	5.17164e-39	0.957606	0.218	0.144	1.47397e-34	1	DNAJB9
GTF2B1	5.45336e-39	0.708369	0.263	0.181	1.55426e-34	1	GTF2B
SRSF51	1.01311e-38	0.311407	0.585	0.495	2.88747e-34	1	SRSF5
MIER11	2.70965e-38	0.538602	0.327	0.244	7.72278e-34	1	MIER1
DDX3Y	2.84445e-38	0.570179	0.341	0.253	8.10697e-34	1	DDX3Y
UBB1	2.90589e-38	0.469174	0.781	0.716	8.28208e-34	1	UBB
MPHOSPH81	4.29216e-38	0.6322	0.367	0.285	1.22331e-33	1	MPHOSPH8
SLFN51	5.38156e-38	0.67771	0.277	0.195	1.5338e-33	1	SLFN5
TSPYL1	1.03597e-37	0.865189	0.251	0.175	2.95261e-33	1	TSPYL1
MECP21	1.0727e-37	0.58461	0.282	0.2	3.05731e-33	1	MECP2
KMT2A1	1.49308e-37	0.60632	0.341	0.257	4.25543e-33	1	KMT2A
ODF2L	1.70386e-37	0.825745	0.262	0.184	4.85617e-33	1	ODF2L
YPEL51	1.82162e-37	0.519654	0.428	0.343	5.19179e-33	1	YPEL5
TMEM243	5.28022e-37	0.639812	0.222	0.145	1.50491e-32	1	TMEM243
ANAPC161	5.66907e-37	0.402581	0.463	0.382	1.61574e-32	1	ANAPC16
TAF1D	1.23632e-36	0.502292	0.434	0.35	3.52365e-32	1	TAF1D
EIF11	1.27321e-36	0.301189	0.924	0.909	3.62877e-32	1	EIF1
PAIP21	1.27585e-36	0.449564	0.475	0.395	3.63631e-32	1	PAIP2
CYTH11	1.46429e-36	0.550843	0.278	0.196	4.17337e-32	1	CYTH1
TFRC	2.09368e-36	0.92553	0.274	0.198	5.96719e-32	1	TFRC
PDE4D1	2.61675e-36	0.743215	0.264	0.186	7.458e-32	1	PDE4D
SNHG16	3.61454e-36	0.653324	0.214	0.139	1.03018e-31	1	SNHG16
ADGRE51	1.3816e-35	0.522253	0.325	0.235	3.93769e-31	1	ADGRE5
SERPINB91	1.81033e-35	0.739417	0.269	0.189	5.15962e-31	1	SERPINB9
MYCBP21	1.87818e-35	0.63539	0.316	0.235	5.353e-31	1	MYCBP2
CYCS1	2.08289e-35	0.594494	0.49	0.416	5.93644e-31	1	CYCS
WHAMM1	2.6223e-35	0.827483	0.21	0.139	7.47383e-31	1	WHAMM
RAB11FIP1	3.14784e-34	0.700587	0.302	0.225	8.97165e-30	1	RAB11FIP1
CCT41	6.65836e-34	0.614401	0.432	0.36	1.8977e-29	1	CCT4
RACK1	1.31903e-33	0.337687	0.85	0.805	3.75936e-29	1	RACK1
RABGAP1L1	1.71622e-33	0.727938	0.247	0.174	4.8914e-29	1	RABGAP1L
GCC21	3.40503e-33	0.548902	0.359	0.283	9.70467e-29	1	GCC2
OCIAD2	4.06649e-33	0.400869	0.299	0.214	1.15899e-28	1	OCIAD2
C17orf491	6.46944e-33	0.517473	0.25	0.172	1.84385e-28	1	C17orf49
SNHG151	6.56759e-33	0.610822	0.255	0.179	1.87183e-28	1	SNHG15
ANP32E1	2.90223e-32	0.559642	0.284	0.208	8.27163e-28	1	ANP32E
USP151	9.13123e-32	0.37325	0.362	0.281	2.60249e-27	1	USP15
ADD3	1.23141e-31	0.456272	0.258	0.183	3.50963e-27	1	ADD3
FGFR1OP21	1.64603e-31	0.700121	0.293	0.221	4.69136e-27	1	FGFR1OP2
SPTY2D11	1.76073e-31	0.771649	0.256	0.186	5.01825e-27	1	SPTY2D1
CCND31	2.20703e-31	0.317442	0.258	0.178	6.29026e-27	1	CCND3
NEU11	2.74315e-31	0.90401	0.238	0.172	7.81824e-27	1	NEU1
BTG2	3.66696e-31	0.408623	0.506	0.413	1.04512e-26	1	BTG2
RBL21	3.92909e-31	0.634181	0.241	0.17	1.11983e-26	1	RBL2
TRIM221	6.89626e-31	0.554762	0.264	0.188	1.9655e-26	1	TRIM22
SS18L21	1.1239e-30	0.647229	0.244	0.175	3.20324e-26	1	SS18L2
EIF3F	2.24683e-30	0.411503	0.507	0.441	6.40369e-26	1	EIF3F
MATR3.11	6.79779e-30	0.490019	0.223	0.152	1.93744e-25	1	MATR3.1
TANK1	7.02608e-30	0.603854	0.31	0.239	2.0025e-25	1	TANK
RPLP0	7.09176e-30	0.33241	0.855	0.811	2.02122e-25	1	RPLP0
N4BP2L21	9.64875e-30	0.444047	0.457	0.387	2.74999e-25	1	N4BP2L2
ELOVL5	2.13938e-29	0.540411	0.273	0.202	6.09746e-25	1	ELOVL5
2025-06-01	3.50843e-29	0.325738	0.728	0.629	9.99938e-25	1	JUN
IDI11	6.02808e-29	0.532189	0.318	0.245	1.71806e-24	1	IDI1
CSRNP1	8.52593e-29	0.369057	0.287	0.212	2.42997e-24	1	CSRNP1
NSA2	1.10116e-28	0.3024	0.573	0.504	3.1384e-24	1	NSA2
HNRNPH3	1.12478e-28	0.381497	0.387	0.314	3.20573e-24	1	HNRNPH3
SH3KBP11	1.84913e-28	0.503747	0.272	0.2	5.27019e-24	1	SH3KBP1
BAZ1A	4.10382e-28	0.622285	0.318	0.252	1.16963e-23	1	BAZ1A
TNFRSF1B	4.30432e-28	0.830123	0.28	0.213	1.22678e-23	1	TNFRSF1B
CNN21	7.51366e-28	0.463194	0.355	0.281	2.14147e-23	1	CNN2
AREG	1.19045e-27	0.611439	0.217	0.148	3.39289e-23	1	AREG
RCSD11	1.6808e-27	0.447845	0.233	0.16	4.79044e-23	1	RCSD1
TUT41	1.79181e-27	0.561012	0.261	0.193	5.10685e-23	1	TUT4
CHD31	2.96739e-27	0.671897	0.238	0.174	8.45736e-23	1	CHD3
SPTAN11	4.73096e-27	0.591728	0.269	0.202	1.34837e-22	1	SPTAN1
CARD161	6.25508e-27	0.707761	0.285	0.219	1.78276e-22	1	CARD16
HLA-F1	7.71057e-27	0.448723	0.311	0.237	2.19759e-22	1	HLA-F
KDSR	9.42322e-27	0.869497	0.209	0.152	2.68571e-22	1	KDSR
SORL1	1.27912e-26	0.446734	0.208	0.145	3.64561e-22	1	SORL1
FAM133B1	1.75408e-26	0.54165	0.417	0.353	4.99932e-22	1	FAM133B
CHD1	1.92514e-26	0.505345	0.316	0.249	5.48684e-22	1	CHD1
ABRACL1	4.9026e-26	0.530473	0.322	0.255	1.39729e-21	1	ABRACL
TERF2IP1	6.29211e-26	0.417262	0.374	0.306	1.79332e-21	1	TERF2IP
DOCK21	7.02973e-26	0.411289	0.203	0.139	2.00354e-21	1	DOCK2
NFKB1	8.85607e-26	0.465916	0.292	0.226	2.52407e-21	1	NFKB1
HERC1	1.08046e-25	0.734585	0.202	0.142	3.07941e-21	1	HERC1
EIF3H	1.59672e-25	0.302587	0.495	0.433	4.55082e-21	1	EIF3H
MAPK1IP1L1	1.95055e-25	0.462927	0.348	0.284	5.55927e-21	1	MAPK1IP1L
PTGES3	2.56372e-25	0.310393	0.58	0.511	7.30687e-21	1	PTGES3
HNRNPH11	1.32727e-24	0.334613	0.558	0.493	3.78284e-20	1	HNRNPH1
STIP11	1.74826e-24	0.74366	0.281	0.223	4.98271e-20	1	STIP1
TNFRSF141	2.79928e-24	0.435507	0.264	0.198	7.97823e-20	1	TNFRSF14
CCSER21	2.90516e-24	0.521987	0.231	0.169	8.27998e-20	1	CCSER2
CWF19L2	2.94468e-24	0.730814	0.205	0.148	8.39264e-20	1	CWF19L2
UBXN11	3.94722e-24	0.33828	0.383	0.315	1.125e-19	1	UBXN1
SNRPN	5.09042e-24	0.549807	0.221	0.16	1.45082e-19	1	SNRPN
DOCK81	9.80003e-24	0.451166	0.254	0.188	2.79311e-19	1	DOCK8
UXT	1.34062e-23	0.32553	0.421	0.358	3.8209e-19	1	UXT
APOL61	2.3964e-23	0.420489	0.275	0.208	6.82999e-19	1	APOL6
NKTR1	4.11472e-23	0.348827	0.368	0.3	1.17274e-18	1	NKTR
HERPUD21	1.18264e-22	0.543997	0.2	0.142	3.37064e-18	1	HERPUD2
KDM2A1	1.20655e-22	0.530104	0.284	0.224	3.4388e-18	1	KDM2A
FKBP4	2.78876e-22	0.829304	0.296	0.243	7.94823e-18	1	FKBP4
OGT1	4.34812e-22	0.521685	0.257	0.198	1.23926e-17	1	OGT
CUTA	5.61116e-22	0.323292	0.391	0.329	1.59924e-17	1	CUTA
HNRNPA01	6.9181e-22	0.34427	0.431	0.374	1.97173e-17	1	HNRNPA0
CAMLG	7.36686e-22	0.473578	0.313	0.255	2.09963e-17	1	CAMLG
BUB31	1.01202e-21	0.595366	0.267	0.211	2.88436e-17	1	BUB3
TLE4	3.63408e-21	0.749337	0.268	0.211	1.03575e-16	1	TLE4
RBM23	4.94997e-21	0.639444	0.225	0.171	1.41079e-16	1	RBM23
CEMIP21	6.75252e-21	0.607633	0.254	0.197	1.92454e-16	1	CEMIP2
UBE2D21	6.77447e-21	0.34688	0.412	0.355	1.93079e-16	1	UBE2D2
RSRC21	8.82846e-21	0.326412	0.478	0.421	2.5162e-16	1	RSRC2
PHF201	1.11649e-20	0.430659	0.26	0.202	3.18211e-16	1	PHF20
SLC4A7	2.30119e-20	0.785611	0.218	0.167	6.55863e-16	1	SLC4A7
HSPA9	2.56737e-20	0.335008	0.391	0.333	7.31726e-16	1	HSPA9
MYLIP1	2.71734e-20	0.680581	0.23	0.176	7.74469e-16	1	MYLIP
JOSD1	3.65425e-20	0.539687	0.222	0.169	1.0415e-15	1	JOSD1
MED101	4.02751e-20	0.44458	0.277	0.218	1.14788e-15	1	MED10
SP1001	4.2321e-20	0.372582	0.396	0.334	1.20619e-15	1	SP100
ANKHD11	4.58574e-20	0.380238	0.234	0.176	1.30698e-15	1	ANKHD1
SIGIRR1	7.97316e-20	0.456293	0.203	0.148	2.27243e-15	1	SIGIRR
NOL7	1.05046e-19	0.384207	0.343	0.289	2.99393e-15	1	NOL7
TRA2A1	1.59492e-19	0.435656	0.404	0.351	4.54569e-15	1	TRA2A
SRP191	1.98809e-19	0.427929	0.31	0.255	5.66627e-15	1	SRP19
NAP1L41	2.6729e-19	0.459483	0.295	0.239	7.61803e-15	1	NAP1L4
CKS2	2.94664e-19	0.813236	0.229	0.178	8.39822e-15	1	CKS2
RBM8A1	3.26188e-19	0.316686	0.498	0.441	9.29669e-15	1	RBM8A
SYNRG1	3.68714e-19	0.575131	0.219	0.167	1.05087e-14	1	SYNRG
SUMO11	3.72169e-19	0.307926	0.375	0.32	1.06072e-14	1	SUMO1
TNRC6B1	3.78047e-19	0.458649	0.326	0.272	1.07747e-14	1	TNRC6B
SNX9	3.79562e-19	0.483592	0.218	0.166	1.08179e-14	1	SNX9
SSH2	4.71636e-19	0.445484	0.212	0.158	1.34421e-14	1	SSH2
RAP1A	4.96751e-19	0.433762	0.312	0.259	1.41579e-14	1	RAP1A
PRDM2	5.15269e-19	0.518705	0.265	0.212	1.46857e-14	1	PRDM2
CCDC591	5.51322e-19	0.395199	0.31	0.255	1.57132e-14	1	CCDC59
AKIRIN11	1.3311e-18	0.448665	0.242	0.19	3.79378e-14	1	AKIRIN1
MAX1	2.07504e-18	0.304532	0.255	0.201	5.91407e-14	1	MAX
MSI2	2.15385e-18	0.623872	0.231	0.181	6.13868e-14	1	MSI2
POLR2J31	2.30821e-18	0.359956	0.23	0.174	6.57862e-14	1	POLR2J3
SP1101	3.27376e-18	0.431887	0.238	0.184	9.33054e-14	1	SP110
HECA	3.53813e-18	0.552819	0.21	0.161	1.0084e-13	1	HECA
CHURC1	3.65898e-18	0.316253	0.386	0.337	1.04284e-13	1	CHURC1
RSRP11	3.79099e-18	0.314738	0.431	0.369	1.08047e-13	1	RSRP1
CRBN	4.03431e-18	0.425935	0.21	0.159	1.14982e-13	1	CRBN
REL1	6.67165e-18	0.438432	0.428	0.369	1.90149e-13	1	REL
TBRG11	7.50316e-18	0.522685	0.22	0.169	2.13847e-13	1	TBRG1
PPP1CB	1.00155e-17	0.367411	0.444	0.397	2.85451e-13	1	PPP1CB
CNOT11	1.45229e-17	0.307971	0.31	0.254	4.13916e-13	1	CNOT1
PCGF51	1.92026e-17	0.377532	0.219	0.168	5.47292e-13	1	PCGF5
MZT2A	2.45674e-17	0.322688	0.289	0.234	7.00196e-13	1	MZT2A
UBE2S1	2.50187e-17	0.599615	0.251	0.202	7.13059e-13	1	UBE2S
ZNF292	2.81158e-17	0.322792	0.309	0.256	8.01328e-13	1	ZNF292
GADD45A	3.97963e-17	0.854419	0.22	0.174	1.13423e-12	1	GADD45A
PRPF4B1	3.99814e-17	0.39906	0.377	0.328	1.13951e-12	1	PRPF4B
SNRPA1	6.57555e-17	0.450473	0.218	0.17	1.8741e-12	1	SNRPA1
DNTTIP21	7.19976e-17	0.506921	0.273	0.225	2.052e-12	1	DNTTIP2
ATXN11	2.25861e-16	0.544619	0.217	0.17	6.43726e-12	1	ATXN1
KAT6A	2.27129e-16	0.390527	0.256	0.206	6.47341e-12	1	KAT6A
DDX27	3.43975e-16	0.560234	0.226	0.18	9.80363e-12	1	DDX27
MAT2B1	4.17349e-16	0.592342	0.256	0.213	1.18949e-11	1	MAT2B
PPHLN11	4.46272e-16	0.429073	0.229	0.182	1.27192e-11	1	PPHLN1
USP16	1.36231e-15	0.409912	0.271	0.225	3.88273e-11	1	USP16
SMDT1	2.08379e-15	0.365906	0.351	0.307	5.939e-11	1	SMDT1
ODC11	2.14351e-15	0.312576	0.228	0.178	6.10922e-11	1	ODC1
CMC21	2.79992e-15	0.43229	0.227	0.18	7.98005e-11	1	CMC2
MTHFD2	4.73675e-15	0.448685	0.249	0.201	1.35002e-10	1	MTHFD2
SF3A1	5.29366e-15	0.455724	0.204	0.16	1.50875e-10	1	SF3A1
PHACTR2	5.48119e-15	0.683369	0.217	0.176	1.56219e-10	1	PHACTR2
PTPN1	1.21987e-14	0.415619	0.253	0.207	3.47676e-10	1	PTPN1
GPS21	1.23521e-14	0.364562	0.221	0.173	3.52047e-10	1	GPS2
YME1L1	1.70091e-14	0.383965	0.347	0.304	4.84776e-10	1	YME1L1
SECISBP2	1.76565e-14	0.407978	0.206	0.161	5.03228e-10	1	SECISBP2
FXR1	1.7837e-14	0.399215	0.375	0.336	5.08373e-10	1	FXR1
ARIH21	1.80247e-14	0.454879	0.232	0.188	5.13723e-10	1	ARIH2
TCP11	3.70602e-14	0.480356	0.376	0.336	1.05625e-09	1	TCP1
HSPA61	8.93854e-14	0.474876	0.319	0.274	2.54757e-09	1	HSPA6
NECAP2	9.07904e-14	0.467424	0.213	0.172	2.58762e-09	1	NECAP2
CITED2	9.31289e-14	0.522883	0.284	0.236	2.65427e-09	1	CITED2
SMARCA21	6.15451e-13	0.47802	0.244	0.203	1.7541e-08	1	SMARCA2
KRR11	7.74722e-13	0.327956	0.253	0.21	2.20803e-08	1	KRR1
COQ10B1	1.07304e-12	0.539781	0.221	0.181	3.05828e-08	1	COQ10B
SYAP1	1.53106e-12	0.490007	0.29	0.254	4.36367e-08	1	SYAP1
TAF71	2.27695e-12	0.423143	0.329	0.289	6.48954e-08	1	TAF7
CDC42EP31	2.57511e-12	0.455048	0.222	0.178	7.33933e-08	1	CDC42EP3
HNRNPUL11	3.07554e-12	0.335008	0.303	0.264	8.76558e-08	1	HNRNPUL1
DCP21	3.95333e-12	0.46431	0.238	0.198	1.12674e-07	1	DCP2
SNRNP2001	4.02354e-12	0.455929	0.23	0.191	1.14675e-07	1	SNRNP200
AIP1	1.54643e-11	0.387107	0.21	0.17	4.40748e-07	1	AIP
CDV3	1.93096e-11	0.356389	0.343	0.312	5.50342e-07	1	CDV3
PCSK71	2.27547e-11	0.406585	0.213	0.173	6.4853e-07	1	PCSK7
SMG11	3.67371e-11	0.33451	0.329	0.292	1.04704e-06	1	SMG1
OTUD6B-AS1	3.82428e-11	0.640773	0.201	0.166	1.08996e-06	1	OTUD6B-AS1
VPS13C1	4.33277e-11	0.335951	0.321	0.286	1.23488e-06	1	VPS13C
DDX18	4.51641e-11	0.360618	0.356	0.321	1.28722e-06	1	DDX18
KANSL11	5.93506e-11	0.420448	0.261	0.225	1.69155e-06	1	KANSL1
STRAP1	1.22284e-10	0.330532	0.284	0.247	3.48522e-06	1	STRAP
TOX4	1.74364e-10	0.465317	0.215	0.18	4.96954e-06	1	TOX4
NUDC1	3.08617e-10	0.500172	0.307	0.277	8.7959e-06	1	NUDC
PRPF38B1	4.00843e-10	0.415483	0.339	0.309	1.14244e-05	1	PRPF38B
SUPT5H	4.34608e-10	0.35791	0.228	0.193	1.23868e-05	1	SUPT5H
DNAJB141	5.83374e-10	0.435964	0.248	0.215	1.66267e-05	1	DNAJB14
INTS61	7.92698e-10	0.588454	0.238	0.205	2.25927e-05	1	INTS6
PHF3	9.08237e-10	0.370512	0.261	0.228	2.58857e-05	1	PHF3
CBLB1	9.97337e-10	0.36675	0.218	0.182	2.84251e-05	1	CBLB
RANBP21	1.35237e-09	0.30428	0.294	0.257	3.85439e-05	1	RANBP2
GLIPR11	1.55516e-09	0.308682	0.254	0.217	4.43235e-05	1	GLIPR1
HSPA4	1.73681e-09	0.560821	0.238	0.208	4.95009e-05	1	HSPA4
CLEC2B1	2.41636e-09	0.323426	0.405	0.364	6.88686e-05	1	CLEC2B
LRP10	3.38342e-09	0.342472	0.206	0.174	9.64309e-05	1	LRP10
AC020916.1	6.69285e-09	0.651514	0.2	0.169	0.000190753	1	AC020916.1
CHMP4A1	8.2824e-09	0.363259	0.231	0.199	0.000236057	1	CHMP4A
RPS6KA31	1.00904e-08	0.35622	0.226	0.196	0.000287586	1	RPS6KA3
TPR	1.50533e-08	0.366578	0.325	0.298	0.000429035	1	TPR
HIPK1	2.531e-08	0.442959	0.207	0.178	0.00072136	1	HIPK1
NCOA3	2.66662e-08	0.49734	0.2	0.172	0.000760014	1	NCOA3
ZBTB381	2.80798e-08	0.587133	0.215	0.189	0.000800303	1	ZBTB38
PPP1R10	6.82457e-08	0.466351	0.22	0.193	0.00194507	1	PPP1R10
KIAA1109	2.35787e-07	0.441812	0.204	0.178	0.00672016	1	KIAA1109
BCL10	2.892e-07	0.505459	0.241	0.218	0.00824248	1	BCL10
PPP4R2	3.61806e-07	0.354519	0.247	0.223	0.0103118	1	PPP4R2
REST1	4.60113e-07	0.384829	0.22	0.194	0.0131137	1	REST
ATRX1	4.84539e-07	0.304907	0.369	0.35	0.0138098	1	ATRX
FUBP11	1.01926e-06	0.371561	0.226	0.201	0.0290498	1	FUBP1
DNAJA2	1.15574e-06	0.323825	0.253	0.23	0.0329398	1	DNAJA2
NUDT4	2.00792e-06	0.417704	0.262	0.238	0.0572278	1	NUDT4
WNK11	3.54815e-06	0.317595	0.295	0.276	0.101126	1	WNK1
HUWE1	7.83609e-06	0.402428	0.202	0.181	0.223337	1	HUWE1
DHX361	2.25967e-05	0.36426	0.295	0.28	0.644027	1	DHX36
RSBN1L1	9.62013e-05	0.371443	0.204	0.186	1	1	RSBN1L
CCT3	0.00011012	0.311315	0.298	0.286	1	1	CCT3
SMARCA51	0.000272603	0.329432	0.286	0.276	1	1	SMARCA5
MAT2A	0.000386504	0.307115	0.259	0.245	1	1	MAT2A
TDG	0.000399055	0.318928	0.202	0.187	1	1	TDG
EIF3J	0.000458918	0.342198	0.314	0.308	1	1	EIF3J
MRPS61	0.000707536	0.337514	0.222	0.208	1	1	MRPS6
ASH1L	0.000752873	0.339512	0.246	0.235	1	1	ASH1L
ARIH1	0.000891382	0.37604	0.218	0.205	1	1	ARIH1
SLBP1	0.00158424	0.328676	0.2	0.187	1	1	SLBP
G3BP1	0.00457994	0.361942	0.289	0.285	1	1	G3BP1
NFAT5	0.00846514	0.369952	0.229	0.222	1	1	NFAT5
FCER1G	0	3.53221	0.93	0.1	0	2	FCER1G
TYROBP	0	3.12784	0.948	0.136	0	2	TYROBP
CD68	0	4.14485	0.862	0.083	0	2	CD68
LYZ	0	2.35858	0.895	0.125	0	2	LYZ
AIF1	0	2.8366	0.852	0.101	0	2	AIF1
FCGR2A	0	4.28144	0.764	0.04	0	2	FCGR2A
PLAUR	0	3.59823	0.779	0.102	0	2	PLAUR
IFI30	0	3.54693	0.779	0.113	0	2	IFI30
MS4A7	0	4.64336	0.682	0.025	0	2	MS4A7
CD14	0	4.76295	0.688	0.033	0	2	CD14
SLC11A1	0	3.39056	0.67	0.038	0	2	SLC11A1
CTSB	0	4.25263	0.908	0.278	0	2	CTSB
HLA-DRA	0	3.02724	0.927	0.305	0	2	HLA-DRA
SERPINA1	0	2.77814	0.68	0.059	0	2	SERPINA1
MAFB	0	3.09198	0.706	0.086	0	2	MAFB
SPI1	0	3.05075	0.666	0.053	0	2	SPI1
CYBB	0	3.1783	0.669	0.058	0	2	CYBB
CTSS	0	1.80757	0.87	0.278	0	2	CTSS
CTSZ	0	3.46123	0.754	0.164	0	2	CTSZ
RAB31	0	2.28033	0.718	0.13	0	2	RAB31
C5AR1	0	3.44862	0.616	0.031	0	2	C5AR1
S100A9	0	1.40812	0.781	0.202	0	2	S100A9
CTSL	0	4.57808	0.693	0.117	0	2	CTSL
MRC1	0	6.16668	0.588	0.014	0	2	MRC1
ITGB21	0	1.96541	0.77	0.205	0	2	ITGB2
C15orf48	0	2.5647	0.625	0.063	0	2	C15orf48
BCL2A1	0	2.36225	0.653	0.094	0	2	BCL2A1
GPNMB	0	5.44262	0.599	0.041	0	2	GPNMB
TGFBI	0	3.0415	0.625	0.069	0	2	TGFBI
RNF130	0	2.41811	0.655	0.103	0	2	RNF130
NPC2	0	2.44943	0.886	0.335	0	2	NPC2
HLA-DRB1	0	2.53785	0.875	0.325	0	2	HLA-DRB1
LST1	0	2.08229	0.638	0.089	0	2	LST1
MS4A6A	0	3.33492	0.596	0.047	0	2	MS4A6A
ANXA5	0	2.0597	0.882	0.334	0	2	ANXA5
NCF2	0	2.67445	0.588	0.04	0	2	NCF2
HLA-DPB1	0	2.18388	0.802	0.257	0	2	HLA-DPB1
CXCL16	0	3.31977	0.599	0.054	0	2	CXCL16
GLUL	0	2.96694	0.834	0.291	0	2	GLUL
PLEK	0	1.96863	0.657	0.115	0	2	PLEK
HLA-DPA1	0	2.35854	0.842	0.3	0	2	HLA-DPA1
TYMP	0	2.43001	0.729	0.188	0	2	TYMP
ZEB2	0	1.52905	0.757	0.221	0	2	ZEB2
VCAN	0	2.53025	0.65	0.115	0	2	VCAN
CLEC7A	0	2.30895	0.584	0.051	0	2	CLEC7A
CEBPB	0	1.82489	0.846	0.314	0	2	CEBPB
LAPTM5	0	1.61411	0.927	0.403	0	2	LAPTM5
ABCA1	0	3.54691	0.592	0.069	0	2	ABCA1
ASAH1	0	1.733	0.794	0.272	0	2	ASAH1
CREG1	0	2.94353	0.636	0.115	0	2	CREG1
LGALS1	0	1.62491	0.923	0.403	0	2	LGALS1
NINJ1	0	2.32656	0.672	0.154	0	2	NINJ1
C1orf162	0	2.45525	0.593	0.077	0	2	C1orf162
HLA-DMA	0	2.3232	0.653	0.138	0	2	HLA-DMA
CD163	0	5.09758	0.531	0.017	0	2	CD163
SOD2	0	2.30243	0.857	0.344	0	2	SOD2
IGSF6	0	2.95772	0.552	0.04	0	2	IGSF6
HLA-DQB1	0	2.40035	0.669	0.158	0	2	HLA-DQB1
ITGAX	0	2.67556	0.549	0.04	0	2	ITGAX
CD86	0	3.94633	0.531	0.024	0	2	CD86
CAPG	0	2.629	0.645	0.139	0	2	CAPG
TMEM176B	0	3.10679	0.545	0.044	0	2	TMEM176B
HMOX1	0	3.52397	0.567	0.066	0	2	HMOX1
CTSH	0	1.78029	0.686	0.187	0	2	CTSH
FCGRT	0	2.29038	0.644	0.145	0	2	FCGRT
CST3	0	1.57143	0.868	0.372	0	2	CST3
HLA-DQA1	0	2.40525	0.637	0.142	0	2	HLA-DQA1
PSAP	0	2.60007	0.92	0.426	0	2	PSAP
GRN	0	2.12759	0.741	0.247	0	2	GRN
CTSD	0	3.02114	0.863	0.37	0	2	CTSD
TPP1	0	1.97065	0.662	0.17	0	2	TPP1
APLP2	0	1.65007	0.787	0.297	0	2	APLP2
GRINA	0	1.9284	0.659	0.169	0	2	GRINA
SMIM25	0	2.20812	0.522	0.032	0	2	SMIM25
PILRA	0	3.68087	0.508	0.019	0	2	PILRA
FCGR3A	0	3.70898	0.525	0.041	0	2	FCGR3A
RNASE6	0	3.88591	0.506	0.022	0	2	RNASE6
PLIN2	0	3.14955	0.733	0.253	0	2	PLIN2
KCTD12	0	2.463	0.575	0.095	0	2	KCTD12
LILRB4	0	4.91529	0.493	0.013	0	2	LILRB4
MGAT1	0	1.74032	0.695	0.216	0	2	MGAT1
ATP6V1B2	0	2.37606	0.579	0.101	0	2	ATP6V1B2
LYN	0	1.70765	0.592	0.119	0	2	LYN
GSTO1	0	1.927	0.692	0.219	0	2	GSTO1
TIMP1	0	1.80653	0.802	0.331	0	2	TIMP1
SPP1	0	6.53938	0.553	0.084	0	2	SPP1
SDCBP	0	1.91257	0.817	0.349	0	2	SDCBP
BRI3	0	1.49603	0.75	0.283	0	2	BRI3
CD531	0	1.26632	0.685	0.22	0	2	CD53
CSF1R	0	5.1009	0.475	0.011	0	2	CSF1R
TIMP2	0	2.11847	0.564	0.104	0	2	TIMP2
C1QA	0	5.97085	0.478	0.019	0	2	C1QA
LGALS3	0	1.73205	0.754	0.296	0	2	LGALS3
ARRB21	0	1.33935	0.615	0.157	0	2	ARRB2
RNASE1	0	4.884	0.543	0.087	0	2	RNASE1
LRP1	0	2.631	0.516	0.06	0	2	LRP1
AC020656.1	0	3.26702	0.499	0.045	0	2	AC020656.1
PMP22	0	2.76728	0.535	0.083	0	2	PMP22
CPVL	0	2.26981	0.497	0.046	0	2	CPVL
TNFRSF1B1	0	1.49439	0.62	0.169	0	2	TNFRSF1B
MFSD1	0	2.52981	0.554	0.104	0	2	MFSD1
RNASET2	0	1.72442	0.68	0.23	0	2	RNASET2
PLXDC2	0	2.78714	0.507	0.057	0	2	PLXDC2
FCGR2B	0	4.46696	0.471	0.021	0	2	FCGR2B
EPB41L3	0	3.71253	0.482	0.037	0	2	EPB41L3
UPP1	0	1.7257	0.624	0.181	0	2	UPP1
S100A8	0	1.04393	0.612	0.169	0	2	S100A8
FGL2	0	2.77584	0.495	0.053	0	2	FGL2
IER3	0	1.76226	0.656	0.218	0	2	IER3
CCDC88A	0	2.20443	0.539	0.102	0	2	CCDC88A
TMEM176A	0	2.75493	0.481	0.044	0	2	TMEM176A
HEXB	0	2.32546	0.552	0.117	0	2	HEXB
LITAF	0	1.39143	0.766	0.332	0	2	LITAF
GNS	0	2.16016	0.557	0.124	0	2	GNS
H2AFY	0	1.25042	0.75	0.317	0	2	H2AFY
PLA2G7	0	5.58588	0.439	0.008	0	2	PLA2G7
BASP1	0	2.30753	0.546	0.116	0	2	BASP1
GRB2	0	1.45903	0.687	0.257	0	2	GRB2
ATP6V0B	0	1.4058	0.739	0.309	0	2	ATP6V0B
CXCL8	0	0.888705	0.602	0.172	0	2	CXCL8
PPT1	0	2.01041	0.585	0.155	0	2	PPT1
MSR1	0	6.453	0.438	0.009	0	2	MSR1
EMILIN2	0	3.30996	0.46	0.033	0	2	EMILIN2
MS4A4A	0	5.87779	0.432	0.007	0	2	MS4A4A
ARHGAP18	0	2.47142	0.533	0.11	0	2	ARHGAP18
DMXL2	0	2.90557	0.465	0.042	0	2	DMXL2
ATP6V1F	0	1.62199	0.737	0.314	0	2	ATP6V1F
CD441	0	1.31024	0.832	0.409	0	2	CD44
DAB2	0	3.38139	0.494	0.072	0	2	DAB2
TREM1	0	2.28553	0.453	0.032	0	2	TREM1
PGD	0	1.785	0.542	0.124	0	2	PGD
ETS2	0	1.44026	0.675	0.258	0	2	ETS2
LILRB3	0	2.74124	0.444	0.027	0	2	LILRB3
MNDA	0	2.42975	0.453	0.037	0	2	MNDA
NAMPT	0	1.38487	0.783	0.367	0	2	NAMPT
GK	0	1.97633	0.484	0.07	0	2	GK
IL1B	0	4.76811	0.457	0.044	0	2	IL1B
PIK3AP1	0	2.51285	0.458	0.045	0	2	PIK3AP1
PTPRE	0	1.90013	0.545	0.132	0	2	PTPRE
LCP11	0	0.724569	0.789	0.376	0	2	LCP1
LY96	0	2.34544	0.498	0.085	0	2	LY96
C1QC	0	6.05405	0.424	0.012	0	2	C1QC
ACP5	0	3.59182	0.479	0.067	0	2	ACP5
SLC16A3	0	2.00431	0.531	0.12	0	2	SLC16A3
MPEG1	0	2.73929	0.438	0.028	0	2	MPEG1
S100A11	0	0.820062	0.954	0.545	0	2	S100A11
METRNL	0	1.93521	0.526	0.118	0	2	METRNL
LILRB2	0	3.09921	0.428	0.021	0	2	LILRB2
RNF13	0	1.95247	0.536	0.13	0	2	RNF13
IFNGR2	0	1.86611	0.558	0.152	0	2	IFNGR2
CSTB	0	1.54698	0.877	0.471	0	2	CSTB
SLC16A10	0	5.77892	0.414	0.009	0	2	SLC16A10
DSE	0	2.26809	0.486	0.081	0	2	DSE
FPR3	0	5.747	0.412	0.007	0	2	FPR3
HLA-DMB	0	2.60928	0.464	0.06	0	2	HLA-DMB
ATP6AP2	0	1.59741	0.655	0.252	0	2	ATP6AP2
C1QB	0	6.00062	0.421	0.018	0	2	C1QB
EMP31	0	0.93222	0.746	0.343	0	2	EMP3
SAMSN12	0	1.21824	0.592	0.189	0	2	SAMSN1
ANXA2	0	1.08056	0.831	0.429	0	2	ANXA2
FPR1	0	1.84887	0.436	0.035	0	2	FPR1
AP1S2	0	1.34529	0.562	0.161	0	2	AP1S2
GPR1831	0	2.07271	0.527	0.127	0	2	GPR183
SIRPA	0	3.15356	0.429	0.029	0	2	SIRPA
HCST1	0	0.629004	0.697	0.298	0	2	HCST
TLR2	0	1.8928	0.436	0.038	0	2	TLR2
HBEGF	0	2.11466	0.514	0.116	0	2	HBEGF
ACSL1	0	2.13417	0.468	0.071	0	2	ACSL1
LIMS1	0	1.56943	0.62	0.224	0	2	LIMS1
OLR1	0	5.10658	0.406	0.01	0	2	OLR1
CD83	0	1.72861	0.524	0.129	0	2	CD83
SLC7A7	0	2.86451	0.417	0.022	0	2	SLC7A7
CCL3	0	3.61529	0.47	0.075	0	2	CCL3
ICAM1	0	1.61055	0.509	0.115	0	2	ICAM1
FBP1	0	2.95504	0.481	0.088	0	2	FBP1
SAMHD1	0	1.599	0.553	0.16	0	2	SAMHD1
HCK	0	3.12426	0.412	0.022	0	2	HCK
PLEKHB2	0	1.49461	0.555	0.167	0	2	PLEKHB2
CXCL2	0	3.76964	0.458	0.071	0	2	CXCL2
HLA-DRB5	0	2.44349	0.526	0.139	0	2	HLA-DRB5
CD63	0	1.08022	0.863	0.476	0	2	CD63
HIF1A	0	1.25743	0.774	0.387	0	2	HIF1A
IL1RN	0	2.58739	0.461	0.075	0	2	IL1RN
SNX10	0	2.45819	0.456	0.07	0	2	SNX10
SRGN	0	1.85903	0.966	0.58	0	2	SRGN
LAMP1	0	1.69951	0.668	0.284	0	2	LAMP1
FGR	0	2.01355	0.438	0.054	0	2	FGR
BNIP3L	0	1.37085	0.637	0.253	0	2	BNIP3L
SGK1	0	1.72559	0.592	0.209	0	2	SGK1
AQP9	0	2.70917	0.402	0.019	0	2	AQP9
GNAI2	0	1.08246	0.746	0.364	0	2	GNAI2
ARPC5	0	1.0715	0.785	0.404	0	2	ARPC5
CD93	0	1.42938	0.472	0.091	0	2	CD93
CD74	0	1.90346	0.94	0.559	0	2	CD74
CD41	0	2.11032	0.452	0.072	0	2	CD4
MPP1	0	2.66478	0.407	0.027	0	2	MPP1
HNMT	0	2.33105	0.465	0.086	0	2	HNMT
PPIF	0	1.7725	0.521	0.142	0	2	PPIF
QKI	0	1.4873	0.584	0.206	0	2	QKI
PLSCR1	0	1.33917	0.569	0.191	0	2	PLSCR1
LAIR1	0	3.41983	0.404	0.027	0	2	LAIR1
S100A10	0	1.5135	0.912	0.536	0	2	S100A10
G0S2	0	1.97921	0.458	0.082	0	2	G0S2
AP2S1	0	1.25289	0.647	0.271	0	2	AP2S1
OGFRL1	0	2.12101	0.442	0.067	0	2	OGFRL1
SLC2A3	0	1.55814	0.712	0.337	0	2	SLC2A3
ARL8B	0	1.61996	0.534	0.16	0	2	ARL8B
CSTA	0	1.37241	0.451	0.077	0	2	CSTA
VAMP8	0	1.21974	0.664	0.292	0	2	VAMP8
ATP13A3	0	1.73093	0.534	0.162	0	2	ATP13A3
ANPEP	0	3.5518	0.389	0.018	0	2	ANPEP
VEGFA	0	1.20974	0.54	0.17	0	2	VEGFA
LAMP2	0	1.53222	0.558	0.189	0	2	LAMP2
BLVRB	0	1.9223	0.486	0.117	0	2	BLVRB
KYNU	0	2.80526	0.424	0.057	0	2	KYNU
BCAT1	0	3.43484	0.398	0.031	0	2	BCAT1
CXCL3	0	5.61846	0.401	0.035	0	2	CXCL3
CLEC5A	0	5.23445	0.373	0.007	0	2	CLEC5A
CTSA	0	1.43535	0.528	0.164	0	2	CTSA
SLC15A3	0	3.29715	0.381	0.019	0	2	SLC15A3
ADA2	0	1.97822	0.428	0.067	0	2	ADA2
THBD	0	2.82155	0.446	0.087	0	2	THBD
CCR1	0	2.7292	0.391	0.032	0	2	CCR1
RAB7A	0	1.05114	0.649	0.294	0	2	RAB7A
M6PR	0	1.43243	0.535	0.18	0	2	M6PR
IFNGR1	0	1.26628	0.56	0.206	0	2	IFNGR1
TNFSF13B	0	2.56261	0.393	0.039	0	2	TNFSF13B
ADAM9	0	2.20118	0.45	0.096	0	2	ADAM9
CTSC1	0	1.95523	0.648	0.297	0	2	CTSC
VIM	0	1.31754	0.946	0.595	0	2	VIM
LIPA	0	2.99169	0.438	0.089	0	2	LIPA
SERPINB1	0	1.03966	0.584	0.237	0	2	SERPINB1
ZFAND5	0	1.27741	0.701	0.354	0	2	ZFAND5
SLCO2B1	0	6.2272	0.353	0.006	0	2	SLCO2B1
ATP6AP1	0	1.43453	0.524	0.178	0	2	ATP6AP1
RGS102	0	0.732154	0.568	0.223	0	2	RGS10
TNFSF13	0	3.36073	0.367	0.022	0	2	TNFSF13
SYK	0	2.35543	0.386	0.042	0	2	SYK
MXD1	0	1.04045	0.534	0.191	0	2	MXD1
EFHD21	0	0.83954	0.605	0.262	0	2	EFHD2
IER5	0	1.60329	0.593	0.25	0	2	IER5
ATP1B3	0	1.39237	0.596	0.253	0	2	ATP1B3
GM2A	0	2.734	0.408	0.065	0	2	GM2A
FAM49A	0	2.33954	0.385	0.043	0	2	FAM49A
ALOX5AP1	0	0.85283	0.544	0.203	0	2	ALOX5AP
ARPC1B	0	0.871116	0.733	0.392	0	2	ARPC1B
PLD3	0	2.48756	0.482	0.141	0	2	PLD3
FNIP2	0	2.83859	0.406	0.066	0	2	FNIP2
CANX	0	0.987705	0.713	0.373	0	2	CANX
RASSF4	0	3.15082	0.367	0.027	0	2	RASSF4
GNA13	0	1.26828	0.504	0.165	0	2	GNA13
PKM	0	0.827212	0.769	0.431	0	2	PKM
SAT1	0	1.8057	0.978	0.64	0	2	SAT1
ADM	0	1.74439	0.467	0.13	0	2	ADM
CD302	0	1.74911	0.408	0.071	0	2	CD302
RNF144B	0	1.98287	0.392	0.056	0	2	RNF144B
ZNF385A	0	2.20645	0.405	0.069	0	2	ZNF385A
IRAK3	0	1.48148	0.4	0.064	0	2	IRAK3
LILRB1	0	2.96344	0.365	0.029	0	2	LILRB1
LCP21	0	0.73089	0.546	0.211	0	2	LCP2
SLC8A1	0	3.15513	0.367	0.032	0	2	SLC8A1
C3AR1	0	3.44705	0.35	0.015	0	2	C3AR1
GPX4	0	0.919789	0.779	0.445	0	2	GPX4
SOAT1	0	2.09941	0.428	0.094	0	2	SOAT1
MYO9B	0	1.29549	0.473	0.139	0	2	MYO9B
RNF149	0	0.759262	0.594	0.261	0	2	RNF149
STXBP2	0	1.42508	0.462	0.13	0	2	STXBP2
ACSL4	0	1.778	0.446	0.114	0	2	ACSL4
BACH1	0	1.19203	0.484	0.152	0	2	BACH1
FERMT31	0	1.03816	0.438	0.107	0	2	FERMT3
PGK1	0	0.883512	0.783	0.452	0	2	PGK1
CMTM6	0	0.84221	0.635	0.307	0	2	CMTM6
PHACTR1	0	1.29451	0.396	0.069	0	2	PHACTR1
TBXAS1	0	2.83803	0.351	0.024	0	2	TBXAS1
TNFAIP2	0	1.46053	0.469	0.142	0	2	TNFAIP2
ATP6V0D1	0	1.22226	0.482	0.155	0	2	ATP6V0D1
RHOG	0	1.06648	0.539	0.213	0	2	RHOG
ZFYVE16	0	1.96369	0.445	0.119	0	2	ZFYVE16
FCN1	0	1.90688	0.386	0.06	0	2	FCN1
UBE2D1	0	1.46608	0.465	0.139	0	2	UBE2D1
PRNP	0	1.1133	0.521	0.195	0	2	PRNP
RBM47	0	1.93942	0.4	0.076	0	2	RBM47
HAVCR2	0	1.90371	0.379	0.055	0	2	HAVCR2
LGALS9	0	1.64801	0.424	0.1	0	2	LGALS9
FNDC3B	0	1.45811	0.501	0.178	0	2	FNDC3B
PTPN6	0	1.409	0.431	0.108	0	2	PTPN6
PDXK	0	1.45033	0.442	0.119	0	2	PDXK
ITGAM	0	2.6864	0.348	0.025	0	2	ITGAM
ELL2	0	1.71615	0.463	0.141	0	2	ELL2
TCIRG1	0	1.44648	0.434	0.112	0	2	TCIRG1
ABL2	0	2.59953	0.421	0.099	0	2	ABL2
PYCARD	0	1.4417	0.466	0.145	0	2	PYCARD
2025-03-01	0	2.2803	0.361	0.04	0	2	2025-03-01
CD36	0	1.79426	0.363	0.044	0	2	CD36
PICALM	0	0.941486	0.519	0.2	0	2	PICALM
LACTB	0	1.57481	0.416	0.097	0	2	LACTB
CORO1C	0	1.9263	0.405	0.087	0	2	CORO1C
STAB1	0	3.83831	0.355	0.038	0	2	STAB1
IL13RA1	0	2.08035	0.399	0.082	0	2	IL13RA1
CEP170	0	1.58802	0.423	0.108	0	2	CEP170
RASGEF1B	0	1.88571	0.394	0.079	0	2	RASGEF1B
GABARAP	0	1.09163	0.801	0.487	0	2	GABARAP
CD300A	0	2.63141	0.343	0.031	0	2	CD300A
RAB20	0	2.89105	0.336	0.025	0	2	RAB20
APOE	0	4.50813	0.356	0.045	0	2	APOE
CSF2RA	0	3.1403	0.327	0.016	0	2	CSF2RA
VSIR	0	1.29668	0.438	0.128	0	2	VSIR
MMP9	0	5.48037	0.324	0.014	0	2	MMP9
CYBA1	0	1.09354	0.844	0.534	0	2	CYBA
PEA15	0	1.23683	0.468	0.16	0	2	PEA15
NPL	0	3.17921	0.327	0.019	0	2	NPL
GPCPD1	0	1.17459	0.459	0.152	0	2	GPCPD1
THEMIS2	0	1.95404	0.347	0.041	0	2	THEMIS2
ACTN1	0	0.957463	0.441	0.135	0	2	ACTN1
EVI2A2	0	0.793056	0.434	0.128	0	2	EVI2A
ATP6V0C	0	1.263	0.701	0.396	0	2	ATP6V0C
KLF4	0	1.38287	0.443	0.14	0	2	KLF4
LUCAT1	0	2.017	0.339	0.037	0	2	LUCAT1
TALDO1	0	1.02297	0.528	0.226	0	2	TALDO1
TMED5	0	1.02779	0.488	0.187	0	2	TMED5
HK2	0	2.66347	0.365	0.064	0	2	HK2
B3GNT5	0	1.95673	0.382	0.081	0	2	B3GNT5
DPYD	0	1.52563	0.387	0.087	0	2	DPYD
SLAMF8	0	4.35404	0.31	0.01	0	2	SLAMF8
FCGR1A	0	3.86726	0.31	0.01	0	2	FCGR1A
LY86	0	2.32004	0.33	0.032	0	2	LY86
NLRP3	0	2.62574	0.325	0.028	0	2	NLRP3
EREG	0	5.33218	0.315	0.018	0	2	EREG
TTYH3	0	2.52558	0.356	0.059	0	2	TTYH3
ERO1A	0	0.797455	0.49	0.194	0	2	ERO1A
ADGRE2	0	2.45868	0.324	0.028	0	2	ADGRE2
VSIG4	0	6.01371	0.299	0.003	0	2	VSIG4
SCPEP1	0	1.44624	0.386	0.093	0	2	SCPEP1
PDE4DIP	0	1.96334	0.375	0.082	0	2	PDE4DIP
MMP19	0	4.59089	0.309	0.016	0	2	MMP19
APOC1	0	4.10386	0.364	0.071	0	2	APOC1
SLC31A2	0	2.41687	0.321	0.029	0	2	SLC31A2
INSIG1	0	1.95751	0.439	0.148	0	2	INSIG1
P4HA1	0	1.163	0.463	0.172	0	2	P4HA1
TFEC	0	3.4829	0.303	0.012	0	2	TFEC
RTN3	0	0.740706	0.465	0.175	0	2	RTN3
SDC2	0	1.88658	0.384	0.095	0	2	SDC2
CASP1	0	1.28769	0.396	0.107	0	2	CASP1
SKAP2	0	1.11536	0.469	0.18	0	2	SKAP2
CPM	0	2.73653	0.33	0.042	0	2	CPM
TFRC1	0	2.09037	0.461	0.174	0	2	TFRC
SLC43A3	0	2.57199	0.329	0.042	0	2	SLC43A3
MYO1F1	0	0.922851	0.394	0.107	0	2	MYO1F
NRP1	0	1.94096	0.376	0.09	0	2	NRP1
PLXNC1	0	2.31123	0.324	0.038	0	2	PLXNC1
CLEC4A	0	2.06506	0.31	0.024	0	2	CLEC4A
SLC43A2	0	2.50648	0.316	0.031	0	2	SLC43A2
GLRX	0	1.1043	0.421	0.136	0	2	GLRX
CHMP1B	0	1.5186	0.482	0.197	0	2	CHMP1B
NCOA4	0	0.847455	0.435	0.151	0	2	NCOA4
GNAQ	0	1.25272	0.416	0.132	0	2	GNAQ
GNA15	0	1.93293	0.353	0.069	0	2	GNA15
RALA	0	1.53706	0.452	0.169	0	2	RALA
RIPK2	0	1.2517	0.397	0.114	0	2	RIPK2
ALDH2	0	1.59005	0.339	0.056	0	2	ALDH2
SCARB2	0	1.41645	0.442	0.16	0	2	SCARB2
SH3BP5	0	1.13242	0.43	0.149	0	2	SH3BP5
CD84	0	1.67419	0.352	0.072	0	2	CD84
NCKAP1L	0	0.893781	0.386	0.107	0	2	NCKAP1L
PTPN12	0	1.23625	0.409	0.131	0	2	PTPN12
ALOX5	0	1.76477	0.346	0.068	0	2	ALOX5
LAP3	0	1.36709	0.458	0.181	0	2	LAP3
TET2	0	1.13967	0.405	0.129	0	2	TET2
GCA	0	1.29446	0.358	0.082	0	2	GCA
CYFIP1	0	2.13581	0.36	0.084	0	2	CYFIP1
ATP6V1A	0	1.74133	0.381	0.106	0	2	ATP6V1A
NAIP	0	2.02493	0.331	0.056	0	2	NAIP
FKBP15	0	1.99261	0.334	0.059	0	2	FKBP15
SNX2	0	1.07293	0.437	0.163	0	2	SNX2
PAPSS2	0	2.76467	0.307	0.033	0	2	PAPSS2
RHOQ	0	1.45131	0.38	0.107	0	2	RHOQ
ZNF267	0	1.20652	0.394	0.121	0	2	ZNF267
DRAM1	0	2.71328	0.312	0.04	0	2	DRAM1
MAN2B1	0	1.64063	0.357	0.085	0	2	MAN2B1
DOCK4	0	2.45801	0.316	0.045	0	2	DOCK4
RILPL2	0	0.861381	0.408	0.137	0	2	RILPL2
LRRC25	0	2.4131	0.288	0.017	0	2	LRRC25
IL10RA2	0	0.785277	0.396	0.127	0	2	IL10RA
CSGALNACT2	0	0.774201	0.394	0.126	0	2	CSGALNACT2
SQOR	0	1.52474	0.357	0.089	0	2	SQOR
PTAFR	0	3.13404	0.284	0.016	0	2	PTAFR
LHFPL2	0	3.32152	0.302	0.035	0	2	LHFPL2
RAPGEF1	0	1.2421	0.378	0.111	0	2	RAPGEF1
CD300E	0	3.49261	0.28	0.013	0	2	CD300E
CSF3R	0	0.779968	0.312	0.047	0	2	CSF3R
ACSL3	0	1.40581	0.412	0.147	0	2	ACSL3
CLEC4E	0	2.98465	0.277	0.012	0	2	CLEC4E
RNASEK	0	1.02801	0.748	0.483	0	2	RNASEK
ADAP2	0	3.221	0.29	0.025	0	2	ADAP2
GNB4	0	2.10577	0.332	0.068	0	2	GNB4
LPCAT2	0	2.08326	0.318	0.054	0	2	LPCAT2
HEXA	0	1.48213	0.388	0.125	0	2	HEXA
LGMN	0	3.10268	0.364	0.102	0	2	LGMN
WARS	0	1.96592	0.357	0.095	0	2	WARS
F13A1	0	3.65692	0.275	0.014	0	2	F13A1
PHC2	0	1.28282	0.344	0.083	0	2	PHC2
FGD4	0	2.10673	0.308	0.048	0	2	FGD4
PARVG	0	1.16759	0.341	0.081	0	2	PARVG
MMP14	0	2.09	0.337	0.079	0	2	MMP14
OAZ1	0	1.00303	0.922	0.664	0	2	OAZ1
IQGAP2	0	1.07326	0.353	0.096	0	2	IQGAP2
TREM2	0	6.52771	0.26	0.003	0	2	TREM2
TLR4	0	2.45264	0.292	0.035	0	2	TLR4
GLIPR2	0	1.17307	0.344	0.088	0	2	GLIPR2
PFKFB3	0	1.0273	0.383	0.13	0	2	PFKFB3
BID	0	1.25391	0.37	0.117	0	2	BID
IRF8	0	1.20187	0.307	0.055	0	2	IRF8
CCL3L1	0	2.49933	0.305	0.053	0	2	CCL3L1
VMO1	0	5.35713	0.258	0.007	0	2	VMO1
LILRA5	0	3.08892	0.261	0.012	0	2	LILRA5
CALHM6	0	2.58847	0.285	0.037	0	2	CALHM6
SMIM3	0	1.11834	0.306	0.059	0	2	SMIM3
MCOLN1	0	1.90312	0.294	0.047	0	2	MCOLN1
NCF4	0	2.00799	0.287	0.04	0	2	NCF4
BMP2K	0	2.46726	0.3	0.054	0	2	BMP2K
SDS	0	5.59905	0.249	0.004	0	2	SDS
ADPGK	0	1.03625	0.351	0.106	0	2	ADPGK
GAA	0	2.01583	0.303	0.058	0	2	GAA
ADAM8	0	1.75401	0.31	0.066	0	2	ADAM8
PLEKHO2	0	1.70313	0.301	0.057	0	2	PLEKHO2
SLC6A6	0	0.74063	0.339	0.096	0	2	SLC6A6
STX11	0	1.13353	0.324	0.081	0	2	STX11
COLGALT1	0	1.9139	0.315	0.072	0	2	COLGALT1
NAGK	0	1.35918	0.34	0.099	0	2	NAGK
SHTN1	0	2.41024	0.271	0.03	0	2	SHTN1
IL6R	0	1.8363	0.28	0.04	0	2	IL6R
ATP2B1-AS1	0	2.05733	0.308	0.068	0	2	ATP2B1-AS1
C9orf72	0	1.05515	0.311	0.072	0	2	C9orf72
ATP6V0A1	0	1.93021	0.294	0.055	0	2	ATP6V0A1
PLEKHO1	0	1.44657	0.344	0.107	0	2	PLEKHO1
DUSP3	0	1.81619	0.298	0.061	0	2	DUSP3
CCRL2	0	2.46765	0.26	0.024	0	2	CCRL2
PDK4	0	1.21024	0.331	0.095	0	2	PDK4
SLC31A1	0	2.18082	0.29	0.054	0	2	SLC31A1
DAPK1	0	2.18791	0.276	0.041	0	2	DAPK1
P2RX4	0	1.98873	0.275	0.042	0	2	P2RX4
SLC44A1	0	1.6782	0.34	0.108	0	2	SLC44A1
ALCAM	0	1.82634	0.322	0.09	0	2	ALCAM
PLAU	0	1.82991	0.288	0.056	0	2	PLAU
STX4	0	1.41689	0.33	0.099	0	2	STX4
IL4I1	0	3.8731	0.247	0.016	0	2	IL4I1
GLA	0	1.26557	0.302	0.072	0	2	GLA
OTUD1	0	1.96812	0.3	0.072	0	2	OTUD1
THBS1	0	3.44601	0.364	0.137	0	2	THBS1
RAB32	0	1.52069	0.292	0.066	0	2	RAB32
IL10RB	0	1.47295	0.287	0.061	0	2	IL10RB
NCEH1	0	2.93451	0.259	0.034	0	2	NCEH1
MANBA	0	1.44231	0.298	0.073	0	2	MANBA
NRP2	0	2.08115	0.277	0.053	0	2	NRP2
UNC93B1	0	1.80334	0.268	0.045	0	2	UNC93B1
MFSD12	0	2.43421	0.266	0.043	0	2	MFSD12
SIPA1L1	0	1.32202	0.314	0.092	0	2	SIPA1L1
MPHOSPH6	0	1.62548	0.314	0.092	0	2	MPHOSPH6
SLC1A3	0	3.00558	0.234	0.013	0	2	SLC1A3
ACER3	0	1.81639	0.274	0.056	0	2	ACER3
RP2	0	1.63428	0.268	0.05	0	2	RP2
TOM1	0	1.26329	0.296	0.078	0	2	TOM1
CD109	0	2.35632	0.272	0.055	0	2	CD109
MITF	0	3.40534	0.23	0.013	0	2	MITF
AMPD3	0	3.21704	0.236	0.019	0	2	AMPD3
RELT	0	1.37525	0.274	0.058	0	2	RELT
ATP6V1C1	0	1.23933	0.303	0.087	0	2	ATP6V1C1
EAF1	0	1.26353	0.299	0.083	0	2	EAF1
AC015912.3	0	2.20777	0.267	0.052	0	2	AC015912.3
KIAA0930	0	1.96545	0.258	0.043	0	2	KIAA0930
GPR137B	0	1.8174	0.283	0.068	0	2	GPR137B
NAGA	0	2.16544	0.255	0.041	0	2	NAGA
MKNK1	0	1.25379	0.287	0.073	0	2	MKNK1
PLXND1	0	1.30449	0.294	0.08	0	2	PLXND1
BCKDK	0	1.72026	0.274	0.062	0	2	BCKDK
LAT2	0	1.84382	0.248	0.036	0	2	LAT2
PRKAG2	0	1.29149	0.294	0.082	0	2	PRKAG2
NEAT1	0	0.939104	0.907	0.697	0	2	NEAT1
MCTP1	0	0.985806	0.278	0.068	0	2	MCTP1
CYTH4	0	1.09481	0.279	0.069	0	2	CYTH4
SEMA6B	0	2.79446	0.242	0.032	0	2	SEMA6B
ODF3B	0	1.6417	0.271	0.062	0	2	ODF3B
IRAK1	0	1.5583	0.269	0.06	0	2	IRAK1
COLEC12	0	4.34448	0.217	0.009	0	2	COLEC12
PID1	0	3.46246	0.222	0.014	0	2	PID1
OSCAR	0	3.31723	0.217	0.009	0	2	OSCAR
CCL2	0	3.46878	0.256	0.05	0	2	CCL2
TMEM51	0	2.05497	0.244	0.04	0	2	TMEM51
PLBD2	0	2.18414	0.244	0.04	0	2	PLBD2
SGK3	0	1.33945	0.269	0.066	0	2	SGK3
SULF2	0	1.18801	0.271	0.069	0	2	SULF2
HEIH	0	1.67121	0.25	0.049	0	2	HEIH
MARCO	0	4.92378	0.207	0.006	0	2	MARCO
TNS3	0	1.63898	0.264	0.064	0	2	TNS3
SH2B3	0	1.37402	0.265	0.065	0	2	SH2B3
MCEMP1	0	2.73008	0.209	0.011	0	2	MCEMP1
ARAP1	0	1.69035	0.243	0.046	0	2	ARAP1
IL18BP	0	2.43582	0.228	0.032	0	2	IL18BP
MT1G	0	3.78989	0.218	0.023	0	2	MT1G
CR1	0	2.9741	0.205	0.011	0	2	CR1
INHBA	0	3.75345	0.213	0.021	0	2	INHBA
IL18	0	1.90047	0.234	0.042	0	2	IL18
RGL1	0	2.46829	0.228	0.037	0	2	RGL1
CSF2RB	0	1.6877	0.228	0.037	0	2	CSF2RB
OSBPL11	0	1.42744	0.25	0.061	0	2	OSBPL11
CLN8	0	1.58228	0.245	0.056	0	2	CLN8
GPR34	0	3.53084	0.203	0.014	0	2	GPR34
FAM20C	0	3.19912	0.203	0.015	0	2	FAM20C
CPPED1	0	1.38496	0.234	0.046	0	2	CPPED1
DOK3	0	2.1438	0.202	0.015	0	2	DOK3
IL1RAP	0	1.23513	0.234	0.048	0	2	IL1RAP
SECTM1	0	2.42113	0.203	0.017	0	2	SECTM1
DSC2	0	2.5882	0.207	0.021	0	2	DSC2
PIK3CB	0	1.62509	0.231	0.047	0	2	PIK3CB
PDE4A	0	1.6863	0.229	0.046	0	2	PDE4A
CYP1B1	0	3.06908	0.217	0.035	0	2	CYP1B1
SPRED1	0	2.63725	0.232	0.05	0	2	SPRED1
SLC39A8	0	2.16237	0.233	0.053	0	2	SLC39A8
OPN3	0	2.06144	0.223	0.043	0	2	OPN3
PSTPIP2	0	1.77273	0.22	0.04	0	2	PSTPIP2
CREB5	0	1.871	0.212	0.033	0	2	CREB5
PLTP	0	2.56655	0.221	0.042	0	2	PLTP
CFP	0	2.07605	0.205	0.026	0	2	CFP
OLFML2B	0	2.22011	0.204	0.026	0	2	OLFML2B
SMCO4	0	1.88901	0.222	0.044	0	2	SMCO4
RRAGD	0	2.1202	0.203	0.026	0	2	RRAGD
SNX8	0	2.27665	0.203	0.029	0	2	SNX8
APOBR	0	1.89607	0.2	0.027	0	2	APOBR
FUOM	0	1.81496	0.209	0.039	0	2	FUOM
CIITA	0	1.64101	0.21	0.04	0	2	CIITA
GRK3	0	1.56938	0.207	0.037	0	2	GRK3
GASK1B	0	1.4255	0.201	0.032	0	2	GASK1B
CA2	0	2.31204	0.217	0.049	0	2	CA2
FTL	0	3.27945	0.998	0.913	0	2	FTL
FTH1	0	2.27926	0.998	0.921	0	2	FTH1
ATF5	8.19237e-308	1.00478	0.31	0.092	2.33491e-303	2	ATF5
PAPSS1	5.40734e-307	1.31131	0.33	0.103	1.54115e-302	2	PAPSS1
ENO1	1.50717e-304	0.743813	0.792	0.462	4.29558e-300	2	ENO1
AOAH1	4.18234e-304	0.94734	0.262	0.065	1.19201e-299	2	AOAH
ITPR2	1.68257e-303	1.36035	0.302	0.088	4.79548e-299	2	ITPR2
NCF1	1.01178e-302	1.26816	0.333	0.103	2.88369e-298	2	NCF1
DENND5A	1.01905e-302	1.45644	0.231	0.055	2.9044e-298	2	DENND5A
IRS2	9.15586e-302	0.886708	0.337	0.104	2.60951e-297	2	IRS2
DOCK5	2.43957e-301	1.07986	0.206	0.044	6.95303e-297	2	DOCK5
TKT	2.62314e-300	1.15044	0.551	0.249	7.47623e-296	2	TKT
ITGA5	3.01615e-300	1.02778	0.32	0.095	8.59634e-296	2	ITGA5
GLIPR12	3.33238e-297	0.712814	0.486	0.187	9.49763e-293	2	GLIPR1
PIK3R5	8.22921e-297	1.23646	0.21	0.045	2.34541e-292	2	PIK3R5
BLVRA	1.03166e-296	1.27358	0.259	0.068	2.94035e-292	2	BLVRA
CARD19	2.05619e-296	1.08643	0.328	0.102	5.86034e-292	2	CARD19
ATG3	5.21687e-296	0.92814	0.446	0.17	1.48686e-291	2	ATG3
SLC11A2	7.33591e-296	1.5398	0.232	0.056	2.09081e-291	2	SLC11A2
RGS22	1.45276e-293	1.19214	0.527	0.237	4.1405e-289	2	RGS2
RNF19B	6.47566e-292	1.37173	0.237	0.059	1.84563e-287	2	RNF19B
RGS12	9.57437e-292	1.09146	0.435	0.168	2.72879e-287	2	RGS1
IL17RA	1.14747e-290	1.16836	0.269	0.073	3.27039e-286	2	IL17RA
EVI2B1	1.20492e-290	0.485007	0.544	0.214	3.43413e-286	2	EVI2B
LPXN	3.99914e-290	0.951481	0.335	0.102	1.1398e-285	2	LPXN
ZYX1	2.83983e-289	0.913296	0.55	0.242	8.09379e-285	2	ZYX
SH3BGRL31	5.06788e-289	0.775299	0.91	0.72	1.4444e-284	2	SH3BGRL3
ARHGEF2	1.96581e-288	1.34787	0.276	0.077	5.60275e-284	2	ARHGEF2
LSP11	1.98869e-288	0.851801	0.698	0.352	5.66798e-284	2	LSP1
SNAI1	2.00078e-287	2.00991	0.209	0.048	5.70242e-283	2	SNAI1
MCL1	8.63526e-286	0.798639	0.794	0.477	2.46114e-281	2	MCL1
SLA2	9.15734e-286	0.503389	0.431	0.151	2.60993e-281	2	SLA
RB1	4.12749e-285	1.30677	0.435	0.172	1.17638e-280	2	RB1
ZMIZ1	3.01327e-284	1.20476	0.337	0.112	8.58812e-280	2	ZMIZ1
CD40	5.24866e-284	1.73569	0.24	0.062	1.49592e-279	2	CD40
COTL1	1.23007e-281	0.889946	0.763	0.416	3.50582e-277	2	COTL1
TNF	3.52233e-281	1.83528	0.248	0.066	1.0039e-276	2	TNF
NOTCH2	7.4266e-281	1.01532	0.265	0.072	2.11666e-276	2	NOTCH2
STX7	8.65943e-281	1.01389	0.321	0.102	2.46803e-276	2	STX7
ACTR2	8.8247e-281	0.970736	0.743	0.457	2.51513e-276	2	ACTR2
PLEKHM2	3.21808e-280	1.52396	0.232	0.058	9.17186e-276	2	PLEKHM2
RIN3	3.35323e-279	0.840241	0.298	0.087	9.55705e-275	2	RIN3
SYNGR2	1.00089e-277	0.877105	0.531	0.234	2.85265e-273	2	SYNGR2
LTA4H	2.47531e-277	1.05288	0.401	0.153	7.05487e-273	2	LTA4H
RHBDF2	2.98247e-277	1.34608	0.2	0.044	8.50034e-273	2	RHBDF2
SMS	4.48466e-277	0.997169	0.416	0.158	1.27817e-272	2	SMS
IFNAR1	4.72314e-277	1.01738	0.433	0.17	1.34614e-272	2	IFNAR1
TENT5A	5.41165e-277	1.15328	0.34	0.113	1.54238e-272	2	TENT5A
CYB5R4	6.52328e-275	0.948812	0.286	0.083	1.8592e-270	2	CYB5R4
CLIP4	2.01197e-273	1.4452	0.202	0.046	5.73432e-269	2	CLIP4
PAK1	2.18732e-271	1.33283	0.258	0.073	6.23408e-267	2	PAK1
WASHC4	2.80334e-271	0.997825	0.359	0.125	7.98979e-267	2	WASHC4
GLMP	3.63219e-271	1.3993	0.252	0.07	1.03521e-266	2	GLMP
PABPC4	4.41258e-271	1.05576	0.531	0.25	1.25763e-266	2	PABPC4
TGM2	1.21645e-270	1.6433	0.225	0.057	3.46701e-266	2	TGM2
AP1B1	6.2236e-270	1.47048	0.305	0.099	1.77379e-265	2	AP1B1
CCL4L2	1.63922e-269	1.55394	0.228	0.06	4.67195e-265	2	CCL4L2
NPC1	1.62654e-268	1.228	0.247	0.067	4.63579e-264	2	NPC1
MAP2K1	1.20964e-266	1.05334	0.35	0.122	3.44759e-262	2	MAP2K1
ETV6	2.8567e-266	1.0677	0.359	0.128	8.14188e-262	2	ETV6
CNPY3	7.27798e-266	0.98057	0.408	0.155	2.0743e-261	2	CNPY3
NUP214	2.98833e-264	1.05447	0.283	0.085	8.51703e-260	2	NUP214
GNG10	3.08367e-263	1.07567	0.347	0.122	8.78878e-259	2	GNG10
AVPI1	4.54907e-263	1.62825	0.203	0.049	1.29653e-258	2	AVPI1
OSTM1	8.04412e-262	1.16522	0.287	0.088	2.29265e-257	2	OSTM1
IGFLR1	9.29548e-261	0.996091	0.252	0.068	2.6493e-256	2	IGFLR1
NUMB	6.94686e-260	0.950972	0.347	0.121	1.97993e-255	2	NUMB
PLK3	1.51004e-258	1.22416	0.331	0.114	4.30376e-254	2	PLK3
CREBL2	8.12713e-258	1.49498	0.262	0.078	2.31631e-253	2	CREBL2
PTGS2	8.87671e-257	1.49801	0.291	0.095	2.52995e-252	2	PTGS2
TMBIM6	5.65488e-256	0.804161	0.812	0.532	1.6117e-251	2	TMBIM6
SH3BP2	1.83276e-255	0.770488	0.307	0.099	5.22354e-251	2	SH3BP2
PNPLA6	1.92791e-255	1.31028	0.216	0.055	5.49475e-251	2	PNPLA6
DENND3	3.9075e-255	0.982278	0.223	0.057	1.11368e-250	2	DENND3
MAP3K8	6.108e-255	0.830785	0.491	0.211	1.74084e-250	2	MAP3K8
ZFP36L1	1.85617e-254	0.907228	0.795	0.517	5.29027e-250	2	ZFP36L1
CCL20	2.43965e-254	2.8604	0.201	0.051	6.95324e-250	2	CCL20
SH3BGRL	3.26226e-254	0.744868	0.651	0.337	9.29778e-250	2	SH3BGRL
CDKN1A	3.39501e-253	0.855607	0.572	0.274	9.67613e-249	2	CDKN1A
WAS1	1.65539e-252	0.691392	0.42	0.154	4.71803e-248	2	WAS
SCO2	3.4265e-251	1.07998	0.204	0.05	9.76586e-247	2	SCO2
DUSP6	2.09929e-250	1.03234	0.412	0.164	5.98319e-246	2	DUSP6
TUBA1C	6.17067e-250	0.802608	0.519	0.235	1.7587e-245	2	TUBA1C
RAB1A	9.24305e-250	0.773206	0.552	0.264	2.63436e-245	2	RAB1A
SCD	1.68356e-249	1.84418	0.219	0.059	4.79831e-245	2	SCD
ABHD2	2.99754e-249	1.06709	0.296	0.096	8.54329e-245	2	ABHD2
ATP2B1	1.1489e-248	1.103	0.468	0.208	3.27449e-244	2	ATP2B1
EIF4EBP1	2.73131e-248	1.03075	0.33	0.116	7.7845e-244	2	EIF4EBP1
SPG21	8.7827e-248	0.907941	0.4	0.157	2.50316e-243	2	SPG21
AC100810.1	3.24755e-247	1.48534	0.201	0.05	9.25585e-243	2	AC100810.1
EIF4A3	2.14409e-246	1.26706	0.469	0.214	6.11088e-242	2	EIF4A3
[truncated: 16,573 more rows]

## Sheet: S2
Table S2. List of genes corresponding to each group in the Venn diagram shown in Fig. 1G, derived from the integrative analysis of human and mouse epithelial gene sets.
Upregulated epithelial DEGs in human BCa	Upregulated epithelial DEGs in mouse BCa	Marker genes of epithelial Cluster 7 in human BCa	Overlapping genes
H3F3B	Krt14	KRT6A	KRT6B
H3F3A	Cstdc5	KRT14	SPRR1B
H2AFZ	Ltf	KRT6B	KRT14
ATP5MD	Krt16	KRT5
NNAT	Krt6b	LGALS7B
HIST1H4C	Sprr2d	KRT6C
ATP5MPL	Lgals7	PI3
H2AFJ	Calm4	KRT16
STMN2	Krt17	S100A8
FAM213A	Cxcl5	SBSN
GHRH	Cnfn	S100A7
H2AFY	S100a9	S100A9
NARS	Crct1	PKP1
ASCL1	Flg	SPRR1B
IGF2.1	Wfdc18	RHCG
H2AFV	Sprr1b	SERPINB3
AL603756.1	Serpinb3a	S100A10
H1FX	Gm12648	SFN
AES	Rbp2	S100A2
HIST1H1C	S100a8	CAVIN1
HIST2H2AA4	Gm94	ANXA2
DARS	Olfm4	IFITM3
SPRR2A	BC037156	MT2A
SPRR3	Sprr2h	TPM2
SEPT7	Spink12	MT1X
SARS	Stfa1	GJB2
MINOS1	Sprr3	CALD1
NDUFA4L2	Krt6a	SERPINB4
C8orf59	Csta1	S100A16
TOMM6	Il1f9	LGALS1
C19orf70	Spink5	KRT17
PYURF	Cxcl3	FABP5
MARCH6	Teddm3	MSN
H1F0	Mmp7	TMSB10
ADSS	Crnn	SLPI
RTN1	Calml3	ACTB
AL627171.2	AA467197	ANXA1
HIST1H2AC	Krt13	GSTP1
EPRS	Spp1	ENO1
SEPT2	Dynap	DSP
SPRR2E	Slc5a7	VIM
HIST1H1E	Sprr2i	IFITM2
AL133453.1	Lce3f	PDZK1IP1
H2AFX	Calcb	PRDX1
LARS	Mmp12	S100A11
AC020916.1	Vsnl1	LDHA
KRT6B	Defb14	RBP1
GARS	Klk13	PPIA
ZNRD1	Slurp1	GAPDH
C3orf58	Gm14137	SERPINB1
FAM49B	Serpinb11	MIF
KIF1A	Lce3a	MIR205HG
GRP	Il1a	FLNA
TARS	Nccrp1	PITX1
FAM84A	Hmga2	CAPN2
SPRR2D	Sprr2e	CSTA
TMPRSS11B	Clca3b	SPP1
CEACAM5	Tmc5	NME2
FAM96B	Ppbp	TAGLN2
AC010642.2	Stfa3	FSCN1
MATR3.1	AC168977.2	TXN
CASC4	Skint1	CENPW
MARCH7	Lce3b	PKM
SCG3	Sprr2j-ps	PERP
HIST3H2A	Lce3d	S100A14
LYPD2	Asprv1	HSPB1
RARS	Slc6a14	CFL1
LINC01578	Ralyl	YBX1
KARS	Cldn3	ALDOA
KRTDAP	Mill1	CTSB
WDR60	Gabrp	SOD2
SMIM37	Arg1	PALLD
QARS	Sprr2k	CD44
FAM192A	Dsc3	PKP3
MARCH5	Aqp4	CDKN2A
WDR34	Gm9573	IFI27
HIST1H2AM	Gm20234	CTSC
H2AFY2	Lce3e	SH3BGRL3
C19orf24	Abcb5	LY6D
IARS	Mab21l4	NDUFA4L2
SEPT9	Clec2g	TUBA1C
C12orf10	Trem1	EEF1G
C19orf48	Cdkn2a	PLIN3
CRNN	Khdrbs2	ANXA5
SEPT10	H19	MTDH
AC022075.1	Fgfbp1	B4GALT1
TROVE2	Skint3	RPL18A
MUC21	4833423E24Rik	TPI1
TWISTNB	Ifit1bl1
POLR2J3.1	Mall
PCP4	Trim55
KRT78	Celsr1
CA9	Tenm2
TAGLN3	Spns3
MAGEA3	Fam83a
LINC01980	Ly6m
YARS	Gm15555
AL158206.1	Cd300lf
IGFL1	Ptprz1
TMEM189	S100g
CIDEA	Lypd2
AC245297.3	Gm47754
C6orf48	Serpinb12
TSTA3	Prom1
IMPAD1	Gm38563
COL4A3BP	Klk14
RAB3B	Gm32461
MFSD14C	Tmprss11b
SLURP2	Phgr1
FOPNL	Ighg3
TMEM265	Gm29904
HIST1H2BD	Saa3
TCTEX1D2	Slc10a2
HARS	Acod1
AL121944.1	Dsg3
CARS	Mirt2
AL445524.1	Clic3
WARS	Sprr2f
AL135905.2	Trp73
SEPT11	Clec4e
AARS	Tmprss11d
HIST1H2BG	Adamts18
SNAP25	Gm12606
GABRP	Cdsn
AC008771.1	Ltb4r2
HIST1H1D	Spock3
AC010329.1	Pglyrp4
C12orf49	Il1f8
CHGA	Lipn
MARS	Dsg1b
SOX11	Wnt16
AUXG01000058.1	Bnc1
STMN4	Muc4
ELAVL3	Vmn1r43
AL589182.1	Tff1
AC007952.4	Krtdap
LRMP	Sectm1b
AC118549.1	Rptn
SBSN	Klk11
PTP4A1	Retnlg
KRT6C	Ces1h
PTN	Stra6
ADPRHL2	Sox11
AL118516.1	Chit1
HIST2H2BF	Lcn2
HIST2H2BE	Tchh
CCDC58	Muc1
KIAA0355	Klk12
TCEAL2	Myo3a
FXYD6	Krt1
AL450998.2	Cyp2a5
AC015912.3	Scgb1a1
CARD16	Klk10
AC005261.1	Gm49428
TARSL2	Sftpd
AC019349.1	Tspan1
SEPT8	Adgrb3
LINC01551	Clec5a
ATCAY	Crisp1
AC093323.1	Barx2
HIST1H2AG	Mmp13
HIST2H2AC	Ifi44
TMPRSS11D	Gm33981
CCDC84	Nppb
STC2	Mroh4
FAM96A	Ptprn2
CRCT1	F10
AL354809.1	Gm15987
CRMP1	Ltbp2
RAMMET	Slco1a5
AC079781.5	Msln
TTC9B	Gm20268
ICK	Mlip
MIR7-3HG	Clec2f
NXPH4	Serpinb2
NCBP2-AS2	Muc20
HIST1H4H	Sox21
AC019117.2	Scel
HIST1H1B	Krtap1-5
HIST1H2BC	Treml4
PPP1R17	Chst3
AC103591.3	Csprs
AC007388.1	Cstdc4
AC006333.2	Tmprss11g
MAP1B	Plekhs1
FAM208A	Tmem212
MAGEA10	Alox12b
BX284668.5	Ppp2r2c
ECM1	Tmem45a2
GAP43	Adamts16
ELMSAN1	Adgrl3
CRISP3	Gm14062
APOPT1	Cysrt1
MTRNR2L1	Cwh43
FAM122B	Prr9
TMEM8A	Adgrf1
PCSK2	Atp6v0d2
ATP5S	Trem3
BX890604.2	Ifit1
GDAP1L1	Caln1
AC100810.1	Csf3r
NRXN1	Ppp1r1b
ST5	Pilra
FAM45A	Vmn1r42
HIST1H2AE	Aldh1a3
CSAG1	Flg2
SCG5	Dapl1
AC025164.1	Lor
MYBPC1	Ptchd1
CADM2	Lipm
FAM129B	D030024E09Rik
FAM92A	Chil3
SSFA2	Gm4675
MARCH3	Oas3
DPYSL5	Gm28760
COX7B2	Hs3st3a1
ISL1	Oas1a
VARS	Clca1
SLC35E2A	Trim30b
FGFR1OP	Hs3st5
KIAA1551	Gm38509
FAM208B	Bves
KIF1BP	Il13ra2
HIST1H2BH	Il1b
MUM1	BC030867
AC090204.1	Chac1
AL355075.4	Clec4d
ASNA1	Slfn4
AC027031.2	Wfdc21
HIST1H3B	Pigr
SOGA3	Atg9b
DCX	Gdpd2
PAXIP1-AS1	Cpa6
MT3	Gm13055
AL451165.2	Col17a1
HIST1H3H	Grm8
ANK2	Sorcs3
HIST1H2AH	Gm30074
FAM173A	B4galnt4
ADGRL3	Siglecf
CPA4	Vnn1
SSSCA1	Lrrc2
CDH2	Slc24a3
WDYHV1	Six3
HIST1H2BF	Gpr141
KIAA1468	Tmigd1
C15orf41	Tead4
NEUROD1	Grip1
AC245041.2	E330020D12Rik
C19orf66	Clip4
HIST2H4B	Ephx4
AC023157.3	Bst1
AC097534.2	Pax2
C16orf58	Rnase1
PEX5L	Gm42902
CALB1	Cd177
SPRR1B	Gm29695
AF117829.1	Cmtm8
LINC00909	Sectm1a
KLK10	Sntg1
SRRM4	Tnip3
AL117329.1	Ifi209
CYR61	A630023A22Rik
GULP1	Oas1g
NPTX2	Wnt3a
MAGEA4	Myl7
NELL1	B3galt5
AL390728.6	Pinlyp
RARRES3	Strc
LINC01807	Gm41715
IGF2	Gm36913
AC011632.1	Prss32
IGF2BP2	Themis3
CXorf40B	Dok6
LGALS7B	Cpn1
TMEM173	Pkp1
CXorf57	B430306N03Rik
CRH	Crabp2
HSPA14.1	AC168977.1
AL162231.1	Il1r2
KIAA1324L	Psors1c2
GNG3	Lemd1
AC245595.1	Pcyt1b
NOL4	Gm6329
BRINP3	Tnfrsf11b
ST8SIA3	Gm41361
ALG1L	Upp1
C3orf67	Dhrs9
KLK13	Rsad2
TCEAL5	Nod2
C11orf74	Inhba
HIST1H4E	Trpm6
MKL2	Cyp4a29
TEN1	Ticrr
AC008124.1	Il1f6
BEX1	Serpinb3b
AC015802.6	Gm49518
PEG10	Kbtbd12
CALCA	Cdc25c
HSPB8	Afp
HIST4H4	Cyp2b10
HIST1H4J	4930467D21Rik
MAFIP	Gm12610
HIST1H2BK	F12
TCEAL7	Sp8
MUT	Henmt1
AP001816.1	Bcl2l15
AC092069.1	Klk9
LINC01268	Sirpb1b
TMEM246	Otop3
HIST1H2BN	Lgi2
RNF219	Tgm1
PLEKHG4B	Irx1
RNF183	Chst9
WISP3	Hist1h3c
HIST1H2BJ	F630028O10Rik
CR381653.1	Gm5150
AC092279.1	Gm19610
TUBB2B	Gm29865
AC108134.2	Csta2
HIST1H3D	Gm44275
TLDC1	Tarm1
GARS-DT	Ankk1
MMP10	Csf2rb2
CHGB	Ugt8a
AC091271.1	Irx5
TTTY15	Lgals12
MARCH9	Rxfp1
AC060780.1	Tnf
AC005921.2	Gm47080
SPINK4	Slitrk1
PALM2-AKAP2	Bcl2a1a
AC097376.3	Cdh6
ZMAT4	Gpr45
ACTL6B	Cxcl2
FOXG1	Grip1os3
NKX2-1	Ccr1
NRN1	Slfn3
AC013652.1	9330188P03Rik
LOX	Apol9a
APLP1	Bcl11b
CNTN4	Tll1
PCDHB2	Gm47833
AP001207.3	Slfn1
PCDHB5	Gm13974
MARCH2	Vtcn1
AC004951.1	Gm20757
AC010478.1	Adam8
RGS4	Cpa2
SOX1	Cenpe
PTX3	Tmprss11e
AC027097.1	Rnase2b
HOXC9	Gm42716
AC244090.1	2810429I04Rik
MTRNR2L8	Gm5155
AC025159.1	Gm5941
AL035661.1	Gm12968
DTNA	4933433H22Rik
KRT14	Csf2rb
CXorf56	E230032D23Rik
DCLK1	Aadac
AC092329.4	Kctd14
CEACAM6	Lrmp
SYT14	Ablim3
AC011447.3	Gm8439
OTP	Fpr1
AC021504.1	Pglyrp1
AP006621.1	4930430E12Rik
HIST1H3F	Ifit3b
LINC02253	Gm31497
COL28A1	Ly6g6c
GABRG2	Mapk15
FTCD	Gm15889
CACNA2D1	2310003N18Rik
PRAME	Slfn2
MAP2	Insc
ZNF883	Ifi204
AC004816.1	Tnfsf4
C6orf106	Trim15
AC020978.5	Osm
CELF4	Trim40
NUPL2	Cstdc6
AD000090.1	Isg15
LINC00491	Gm36235
MARC1	Igfbp3
AC097376.2	Xlr4c
CD3EAP	Pitx1
FAM84B	Ncs1
MAGEC2	Sema5a
AC027644.3	Serpina3i
BCHE	Treml2
ONECUT2	Lce3c
Z93241.1	Antxrl
C9orf3	Ucn2
AL359851.1	Samsn1
PNCK	Nrxn1
AL021368.2	4933432I03Rik
FAM122A	Glt1d1
AC245060.5	Uox
AC005537.1	Rab17
AC019117.1	Gm50048
CTSV	Gm5662
AL392172.1	Nupr1
MAGEA12	Oasl2
DLL3	Fam167a
AC018521.5	Naip1
CTNNA2	Gm35835
Z93930.2	Cd200r2
C1orf123	Cbln2
TBC1D3D	Gm43057
AC007906.2	Oas2
AC068587.4	Gm20756
TMEM74B	Gm40932
BX255925.3	4933405E24Rik
DPYSL3	4930471E19Rik
TMSB15A	Apol7a
AL354733.3	Fhod3
LRP5L	A830082K12Rik
LINC02001	Ttpa
MARCH8	Gm49097
AL158152.1	Grid2
AL512625.3	Ankrd1
AMPH	Gad2
SCEL	Gm47015
MAST1	Pla2g4e
HEXDC	Gm13203
AC103702.2	4930543E12Rik
AL135925.1	Wnt10a
SLCO1A2	Hist1h3i
AC007009.1	Celf4
COL4A1	Lilr4b
RAB30-AS1	Cntn5
AL691432.2	Erfe
AL390719.2	Kif2c
MUM1L1	Prkg2
TUBB3	Abca12
AC067852.2	Gm30414
BARX1	5430425K12Rik
LINC01239	Sec14l2
AL390198.1	Gm40645
AL050341.2	Stfa2l1
DDC	Htr7
AL441992.1	Gpr84
CELF3	Etv4
HIST1H2AL	Rbm24
AC023043.1	Duoxa2
HAMP	Unc93a2
AP002387.2	Nlrp3
PQLC1	Sgms2
AL021155.5	Sema3d
AL034417.3	Gm48584
HIST1H3G	Dmkn
INSM1	Casp1
SMOC2	Gm39556
AC243829.5	Col7a1
AC073896.2	Baalc
AC012146.1	Spns2
KIAA0408	Sgpp2
AL583808.1	Prdm1
AL512274.1	Hist1h2bb
MARCH1	Ccdc88b
TBCE.1	Slc16a11
AL513318.2	Six1
PCDH17	Hist1h2ak
PROX1	Tlr6
AP002026.1	1500009C09Rik
MAGEA9B	Tenm4
LINC01518	Hmgcll1
F8A3	Ifit1bl2
AC011043.1	Nlrp10
AC106707.1	Cybb
AC019205.1	Muc15
DDIT4-AS1	A530040E14Rik
ABCF2.1	Car12
TCEAL6	Otop2
AC016831.5	Rassf10
AL359220.1	Ano3
AP002360.1	Sh2d5
GRIA1	Irf7
AL360012.1	Rundc3a
NR2F1	Gm32857
CLSTN2	Gm49636
AC104041.1	C130050O18Rik
AC058791.1	D030025P21Rik
AL355472.1	Ifi202b
LINC01413	Ptgs2os2
KIAA1211L	Gja1
TMEFF1	Pax9
AC091057.6	G930009F23Rik
LINC00504	Ffar2
AC003102.1	4930459C07Rik
AC244153.1	4930447F24Rik
AC006064.4	Hdc
AC006504.5	Gm4208
CXorf40A	Fst
LINC00520	Brinp3
KIAA1211	Gm13383
AC013394.1	Slc39a8
AL355353.1	Pi15
RUNX1T1	Nt5dc2

## Sheet: S3
Table S3. The information of BCa patients including case number, gender, age and clinical classification
Case (NO#)	Gender	Age	Clinical Classification	Case (NO#)	Gender	Age	Clinical Classification
1	Male	76	MIBC	50	Male	69	NMIBC
2	Male	79	MIBC	51	Male	71	MIBC
3	Male	64	MIBC	52	Male	51	MIBC
4	Male	64	NMIBC	53	Male	58	MIBC
5	Male	48	NMIBC	54	Male	71	MIBC
6	Male	72	MIBC	55	Male	87	NMIBC
7	Female	84	NMIBC	56	Male	77	MIBC
8	Male	74	MIBC	57	Male	73	MIBC
9	Male	82	MIBC	58	Male	78	MIBC
10	Female	84	NMIBC	59	Male	83	MIBC
11	Male	61	MIBC	60	Male	68	MIBC
12	Male	75	NMIBC	61	Male	80	MIBC
13	Male	78	MIBC	62	Male	71	MIBC
14	Male	71	MIBC	63	Male	77	MIBC
15	Male	64	NMIBC	64	Male	77	MIBC
16	Male	60	NMIBC	65	Female	66	MIBC
17	Male	68	MIBC	66	Male	76	MIBC
18	Female	87	MIBC	67	Male	64	MIBC
19	Male	72	MIBC	68	Male	79	MIBC
20	Male	86	MIBC	69	Male	88	NMIBC
21	Female	81	MIBC	70	Male	88	MIBC
22	Female	81	MIBC	71	Male	63	NMIBC
23	Male	75	MIBC	72	Male	68	NMIBC
24	Male	71	MIBC	73	Male	55	MIBC
25	Male	71	NMIBC	74	Female	62	MIBC
26	Male	82	MIBC	75	Male	49	MIBC
27	Male	89	MIBC	76	Female	71	NMIBC
28	Male	71	MIBC	77	Male	80	MIBC
29	Male	67	MIBC	78	Male	66	NMIBC
30	Female	86	NMIBC	79	Female	81	MIBC
31	Male	34	NMIBC	80	Male	76	NMIBC
32	Male	76	MIBC	81	Male	81	MIBC
33	Male	65	MIBC	82	Male	55	MIBC
34	Female	67	MIBC	83	Male	60	MIBC
35	Male	72	MIBC	84	Male	64	MIBC
36	Male	71	NMIBC	85	Male	57	MIBC
37	Male	65	MIBC	86	Male	84	MIBC
38	Female	66	MIBC	87	Male	60	NMIBC
39	Male	58	MIBC	88	Female	59	MIBC
40	Male	75	MIBC	89	Female	75	MIBC
41	Male	63	MIBC	90	Male	67	MIBC
42	Male	54	MIBC	91	Male	59	MIBC
43	Male	63	MIBC	92	Male	65	NMIBC
44	Male	69	MIBC	93	Male	58	MIBC
45	Male	79	MIBC	94	Female	73	MIBC
46	Female	74	MIBC	95	Male	66	MIBC
47	Male	68	MIBC	96	Male	62	MIBC
48	Male	62	MIBC	97	Male	72	MIBC
49	Male	52	MIBC	98	Male	40	NMIBC
